# Supplementary material for: The Role of Protein-Rich Extracts from Chondrus crispus as Biostimulant and in Enhancing Tolerance to Drought Stress in Tomato Plants
Source: Plants (Basel). 2023 Feb 13;12(4):845. doi: 10.3390/plants12040845 (PMC9963589; doi:10.3390/plants12040845)
Supplement: Supplementary file 1 [file plants-12-00845-s001.zip]

Archive with 2 entries (2 files):
- Table A1_17.01.23.xlsx
- Table A2_17.01.23.xlsx
