# Supplementary material for: The Role of Protein-Rich Extracts from Chondrus crispus as Biostimulant and in Enhancing Tolerance to Drought Stress in Tomato Plants
Source: Plants (Basel). 2023 Feb 13;12(4):845. doi: 10.3390/plants12040845 (PMC9963589; doi:10.3390/plants12040845)
Supplement: Supplementary file 1 [file plants-12-00845-s001.zip › Table A1_17.01.23.xlsx]

## Sheet: 120
Table A1-A. List of protein groups identified by LC-MS/MS analysis in the extracts obtained by the hydrothermal treatment of Chondrus crispus with subcritical water at 120°C
Protein IDs	Majority protein IDs	Peptide counts (all)	Peptide counts (razor+unique)	Peptide counts (unique)	Fasta headers	Number of proteins	Peptides	Razor + unique peptides	Unique peptides	Peptides 1	Peptides 2	Peptides 3	Peptides 4	Peptides 5	Razor + unique peptides 1	Razor + unique peptides 2	Razor + unique peptides 3	Razor + unique peptides 4	Razor + unique peptides 5	Unique peptides 1	Unique peptides 2	Unique peptides 3	Unique peptides 4	Unique peptides 5	Sequence coverage [%]	Unique + razor sequence coverage [%]	Unique sequence coverage [%]	Mol. weight [kDa]	Sequence length	Sequence lengths	Q-value	Score	Identification type 1	Identification type 2	Identification type 3	Identification type 4	Identification type 5	Sequence coverage 1 [%]	Sequence coverage 2 [%]	Sequence coverage 3 [%]	Sequence coverage 4 [%]	Sequence coverage 5 [%]	LFQ intensity 120	MS/MS count 1	MS/MS count 2	MS/MS count 3	MS/MS count 4	MS/MS count 5	MS/MS count
M5DDJ6;A0A1B1QDJ4;A0A023I3L0;A0A0K0KTX1;P48691;A0A0S4FKW0;A0A0U5QLI5;A0A0U5PXH2;A0A0K6S617	M5DDJ6;A0A1B1QDJ4;A0A023I3L0;A0A0K0KTX1;P48691	6;4;4;4;4;1;1;1;1	6;4;4;4;4;1;1;1;1	6;4;4;4;4;1;1;1;1	tr|M5DDJ6|M5DDJ6_CHOCR Ribulose bisphosphate carboxylase large chain OS=Chondrus crispus OX=2769 GN=rbcL PE=3 SV=1;tr|A0A1B1QDJ4|A0A1B1QDJ4_CHOCR Ribulose bisphosphate carboxylase large chain (Fragment) OS=Chondrus crispus OX=2769 GN=rbcL PE=3 SV=1;tr|A0A0	9	6	6	6	4	6	6	4	1	4	6	6	4	1	4	6	6	4	1	16.4	16.4	16.4	54028	488	488;441;452;463;467;335;336;345;346	0	323.31	By MS/MS	By MS/MS	By MS/MS	By MS/MS	By MS/MS	8	16.4	16.4	8	2	113140000	8	24	38	3	1	74
M5DDI2	M5DDI2	6	6	6	tr|M5DDI2|M5DDI2_CHOCR R-phycoerythrin class I beta subunit OS=Chondrus crispus OX=2769 GN=cpeB PE=3 SV=1	1	6	6	6	5	5	4	4	2	5	5	4	4	2	5	5	4	4	2	31.6	31.6	31.6	18426	177	177	0	323.31	By MS/MS	By MS/MS	By MS/MS	By MS/MS	By MS/MS	28.2	26.6	23.2	23.2	15.3	34122000	9	14	26	10	2	61
M5DDI5	M5DDI5	5	5	5	tr|M5DDI5|M5DDI5_CHOCR Phycocyanin, beta chain OS=Chondrus crispus OX=2769 GN=cpcB PE=3 SV=1	1	5	5	5	4	5	4	3	0	4	5	4	3	0	4	5	4	3	0	37.2	37.2	37.2	18231	172	172	0	323.31	By MS/MS	By MS/MS	By MS/MS	By MS/MS		27.3	37.2	27.3	23.3	0	17018000	5	12	18	1	0	36
M5DBY2	M5DBY2	6	5	5	tr|M5DBY2|M5DBY2_CHOCR ATP synthase subunit alpha OS=Chondrus crispus OX=2769 GN=atpA PE=3 SV=1	1	6	5	5	4	5	6	2	0	3	4	5	1	0	3	4	5	1	0	12.9	11.5	11.5	54367	503	503	0	323.31	By MS/MS	By MS/MS	By MS/MS	By matching		8.5	10.5	12.9	3.2	0	15466000	3	8	19	0	0	30
M5DDI6	M5DDI6	9	9	8	tr|M5DDI6|M5DDI6_CHOCR Allophycocyanin, beta chain OS=Chondrus crispus OX=2769 GN=apcB PE=3 SV=1	1	9	9	8	7	9	7	4	0	7	9	7	4	0	6	8	6	3	0	65.2	65.2	60.9	17589	161	161	0	323.31	By MS/MS	By MS/MS	By MS/MS	By matching		50.9	65.2	53.4	24.2	0	9591800	6	22	24	0	0	52
M5DD55	M5DD55	1	1	1	tr|M5DD55|M5DD55_CHOCR Photosystem II reaction center protein L OS=Chondrus crispus OX=2769 GN=psbL PE=3 SV=1	1	1	1	1	1	1	1	0	0	1	1	1	0	0	1	1	1	0	0	36.8	36.8	36.8	43621	38	38	0	76853	By MS/MS	By MS/MS	By MS/MS			36.8	36.8	36.8	0	0	9294800	2	1	1	0	0	4
R7QSM0	R7QSM0	4	4	4	tr|R7QSM0|R7QSM0_CHOCR Fructose-bisphosphate aldolase OS=Chondrus crispus OX=2769 GN=CHC_T00008586001 PE=3 SV=1	1	4	4	4	4	4	4	2	0	4	4	4	2	0	4	4	4	2	0	12.9	12.9	12.9	42.67	396	396	0	234.52	By MS/MS	By MS/MS	By MS/MS	By MS/MS		12.9	12.9	12.9	5.8	0	7009000	5	6	13	2	0	26
R7QG34	R7QG34	5	5	5	tr|R7QG34|R7QG34_CHOCR Ferritin OS=Chondrus crispus OX=2769 GN=CHC_T00008639001 PE=3 SV=1	1	5	5	5	4	5	5	1	0	4	5	5	1	0	4	5	5	1	0	20.5	20.5	20.5	27819	249	249	0	323.31	By MS/MS	By MS/MS	By MS/MS	By matching		20.1	20.5	20.5	4	0	6845500	5	12	6	0	0	23
R7QMR3	R7QMR3	7	7	6	tr|R7QMR3|R7QMR3_CHOCR ATP synthase subunit alpha OS=Chondrus crispus OX=2769 GN=CHC_T00009194001 PE=3 SV=1	1	7	7	6	6	6	7	3	0	6	6	7	3	0	5	5	6	2	0	14.1	14.1	12.8	59168	547	547	0	207.28	By MS/MS	By MS/MS	By MS/MS	By matching		11.9	11.9	14.1	4.6	0	4627600	8	8	11	0	0	27
M5DDK1	M5DDK1	5	5	5	tr|M5DDK1|M5DDK1_CHOCR Phycocyanin, alpha chain OS=Chondrus crispus OX=2769 GN=cpcA PE=3 SV=1	1	5	5	5	4	5	5	2	0	4	5	5	2	0	4	5	5	2	0	37.7	37.7	37.7	17567	162	162	0	177.8	By MS/MS	By MS/MS	By MS/MS	By MS/MS		36.4	37.7	37.7	16.7	0	4444800	4	15	23	3	0	45
M5DES8	M5DES8	8	8	7	tr|M5DES8|M5DES8_CHOCR ATP synthase subunit beta OS=Chondrus crispus OX=2769 GN=atpB PE=3 SV=1	1	8	8	7	5	8	8	1	0	5	8	8	1	0	4	7	7	1	0	23.1	23.1	20.8	50808	472	472	0	323.31	By MS/MS	By MS/MS	By MS/MS	By MS/MS		14	23.1	23.1	2.5	0	3730000	4	10	15	1	0	30
M5DDG4	M5DDG4	7	6	6	tr|M5DDG4|M5DDG4_CHOCR Allophycocyanin, alpha chain OS=Chondrus crispus OX=2769 GN=apcA PE=3 SV=1	1	7	6	6	7	6	6	5	0	6	5	5	4	0	6	5	5	4	0	52.8	48.4	48.4	17436	161	161	0	323.31	By MS/MS	By MS/MS	By MS/MS	By MS/MS		52.8	38.5	47.2	36	0	3111600	4	6	16	1	0	27
R7QC41	R7QC41	7	7	7	tr|R7QC41|R7QC41_CHOCR Myo-inositol dehydrogenase OS=Chondrus crispus OX=2769 GN=CHC_T00009290001 PE=4 SV=1	1	7	7	7	6	5	7	3	0	6	5	7	3	0	6	5	7	3	0	20.7	20.7	20.7	40471	368	368	0	302.99	By MS/MS	By MS/MS	By MS/MS	By matching		17.4	14.7	20.7	8.4	0	3082700	5	7	8	0	0	20
M5DDJ9	M5DDJ9	3	3	3	tr|M5DDJ9|M5DDJ9_CHOCR R-phycoerythrin class I alpha subunit OS=Chondrus crispus OX=2769 GN=cpeA PE=3 SV=1	1	3	3	3	3	2	3	2	0	3	2	3	2	0	3	2	3	2	0	23.2	23.2	23.2	17738	164	164	0	323.31	By MS/MS	By MS/MS	By MS/MS	By MS/MS		23.2	18.9	23.2	18.9	0	3039500	5	14	33	4	0	56
Q8GVE7;R7QAP7	Q8GVE7;R7QAP7	2;2	2;2	2;2	tr|Q8GVE7|Q8GVE7_CHOCR Phosphoglycerate kinase OS=Chondrus crispus OX=2769 GN=PGK1 PE=3 SV=1;tr|R7QAP7|R7QAP7_CHOCR Phosphoglycerate kinase OS=Chondrus crispus OX=2769 GN=CHC_T00004105001 PE=3 SV=1	2	2	2	2	2	2	2	1	0	2	2	2	1	0	2	2	2	1	0	5.7	5.7	5.7	47532	456	456;459	0	13216	By MS/MS	By MS/MS	By MS/MS	By matching		5.7	5.7	5.7	3.3	0	2661700	3	1	2	0	0	6
R7QJB2	R7QJB2	5	5	5	tr|R7QJB2|R7QJB2_CHOCR Calmodulin OS=Chondrus crispus OX=2769 GN=CHC_T00009119001 PE=3 SV=1	1	5	5	5	5	4	3	0	0	5	4	3	0	0	5	4	3	0	0	40	40	40	16816	150	150	0	42097	By MS/MS	By MS/MS	By MS/MS			40	28.7	18	0	0	2638900	12	7	4	0	0	23
R7Q5A8	R7Q5A8	8	8	8	tr|R7Q5A8|R7Q5A8_CHOCR Heat Shock Protein 70, HSP70 OS=Chondrus crispus OX=2769 GN=CHC_T00010187001 PE=3 SV=1	1	8	8	8	6	6	7	2	0	6	6	7	2	0	6	6	7	2	0	15.9	15.9	15.9	71629	656	656	0	258.5	By MS/MS	By MS/MS	By MS/MS	By matching		11.7	12	13.4	3.7	0	2598200	7	10	15	0	0	32
R7QQT8	R7QQT8	2	2	2	tr|R7QQT8|R7QQT8_CHOCR Ubiquitin OS=Chondrus crispus OX=2769 GN=CHC_T00010349001 PE=3 SV=1	1	2	2	2	2	2	2	2	0	2	2	2	2	0	2	2	2	2	0	13.5	13.5	13.5	18345	163	163	0	11994	By MS/MS	By MS/MS	By MS/MS	By matching		13.5	13.5	13.5	13.5	0	2275300	3	5	3	0	0	11
R7QJK2	R7QJK2	3	3	3	tr|R7QJK2|R7QJK2_CHOCR Uncharacterized protein OS=Chondrus crispus OX=2769 GN=CHC_T00005841001 PE=4 SV=1	1	3	3	3	3	3	3	0	0	3	3	3	0	0	3	3	3	0	0	25	25	25	10775	100	100	0	22311	By MS/MS	By MS/MS	By MS/MS			25	25	25	0	0	2193200	2	3	0	0	0	5
M5DBK0	M5DBK0	2	2	2	tr|M5DBK0|M5DBK0_CHOCR Cytochrome c550 OS=Chondrus crispus OX=2769 GN=psbV PE=3 SV=1	1	2	2	2	2	2	2	0	0	2	2	2	0	0	2	2	2	0	0	16	16	16	18115	163	163	0	45826	By MS/MS	By MS/MS	By MS/MS			16	16	16	0	0	1785600	2	2	4	0	0	8
R7Q3Q0	R7Q3Q0	5	5	5	tr|R7Q3Q0|R7Q3Q0_CHOCR Protein disulfide-isomerase OS=Chondrus crispus OX=2769 GN=CHC_T00008626001 PE=3 SV=1	1	5	5	5	4	3	5	1	0	4	3	5	1	0	4	3	5	1	0	9.6	9.6	9.6	59967	539	539	0	125.7	By MS/MS	By MS/MS	By MS/MS	By matching		7.4	5.9	9.6	1.5	0	1695700	4	5	6	0	0	15
R7QE28	R7QE28	3	3	3	tr|R7QE28|R7QE28_CHOCR Putative Acetyl-CoA carboxylase biotin carboxyl carrier subunit OS=Chondrus crispus OX=2769 GN=CHC_T00008359001 PE=4 SV=1	1	3	3	3	3	3	3	0	0	3	3	3	0	0	3	3	3	0	0	8.2	8.2	8.2	27493	257	257	0	24276	By MS/MS	By MS/MS	By MS/MS			8.2	8.2	8.2	0	0	1654400	2	2	3	0	0	7
R7QG98	R7QG98	5	5	5	tr|R7QG98|R7QG98_CHOCR Probable inositol 2-dehydrogenase OS=Chondrus crispus OX=2769 GN=CHC_T00009082001 PE=4 SV=1	1	5	5	5	3	5	5	1	0	3	5	5	1	0	3	5	5	1	0	16.1	16.1	16.1	39068	367	367	0	37095	By MS/MS	By MS/MS	By MS/MS	By MS/MS		8.2	16.1	16.1	3	0	1539100	2	4	6	1	0	13
R7Q943;R7QKJ0	R7Q943	4;1	4;1	4;1	tr|R7Q943|R7Q943_CHOCR Uncharacterized protein OS=Chondrus crispus OX=2769 GN=CHC_T00002766001 PE=3 SV=1	2	4	4	4	2	3	4	0	0	2	3	4	0	0	2	3	4	0	0	9.3	9.3	9.3	71133	647	647;668	0	130.02	By MS/MS	By MS/MS	By MS/MS			3.6	7	9.3	0	0	1500500	3	2	5	0	0	10
R7QQ99	R7QQ99	2	2	2	tr|R7QQ99|R7QQ99_CHOCR NADH:ubiquinone oxidoreductase OS=Chondrus crispus OX=2769 GN=CHC_T00010290001 PE=3 SV=1	1	2	2	2	2	2	2	0	0	2	2	2	0	0	2	2	2	0	0	16.2	16.2	16.2	14727	130	130	0	12763	By MS/MS	By MS/MS	By MS/MS			16.2	16.2	16.2	0	0	1473500	2	1	2	0	0	5
R7QEC8;P34920	R7QEC8;P34920	3;2	3;2	3;2	tr|R7QEC8|R7QEC8_CHOCR Glyceraldehyde-3-phosphate dehydrogenase OS=Chondrus crispus OX=2769 GN=CHC_T00009523001 PE=3 SV=1;sp|P34920|G3PC_CHOCR Glyceraldehyde-3-phosphate dehydrogenase, cytosolic OS=Chondrus crispus OX=2769 GN=GAPC PE=2 SV=1	2	3	3	3	3	3	3	2	0	3	3	3	2	0	3	3	3	2	0	11.9	11.9	11.9	35884	335	335;335	0	70243	By MS/MS	By MS/MS	By MS/MS	By MS/MS		11.9	11.9	11.9	8.7	0	1456700	4	3	11	1	0	19
R7Q1G0	R7Q1G0	8	8	8	tr|R7Q1G0|R7Q1G0_CHOCR Translation elongation factor eEF1, subunit alpha OS=Chondrus crispus OX=2769 GN=CHC_T00009511001 PE=3 SV=1	1	8	8	8	3	5	8	1	0	3	5	8	1	0	3	5	8	1	0	21.1	21.1	21.1	50713	464	464	0	73373	By MS/MS	By MS/MS	By MS/MS	By matching		6.9	14.9	21.1	1.9	0	1204300	4	8	8	0	0	20
R7QNQ4	R7QNQ4	2	2	2	tr|R7QNQ4|R7QNQ4_CHOCR Glycine cleavage system H protein OS=Chondrus crispus OX=2769 GN=CHC_T00006566001 PE=3 SV=1	1	2	2	2	2	0	0	0	0	2	0	0	0	0	2	0	0	0	0	12.7	12.7	12.7	16647	157	157	0	22.47	By MS/MS					12.7	0	0	0	0	1113600	3	0	0	0	0	3
Q37174;P34919	Q37174;P34919	2;2	2;2	2;2	tr|Q37174|Q37174_CHOCR Glyceraldehyde-3-phosphate dehydrogenase OS=Chondrus crispus OX=2769 GN=GapA PE=3 SV=1;sp|P34919|G3PA_CHOCR Glyceraldehyde-3-phosphate dehydrogenase, chloroplastic OS=Chondrus crispus OX=2769 GN=GAPA PE=2 SV=1	2	2	2	2	2	2	2	1	0	2	2	2	1	0	2	2	2	1	0	6	6	6	44444	414	414;414	0	103.41	By MS/MS	By MS/MS	By MS/MS	By MS/MS		6	6	6	3.6	0	922450	2	3	2	2	0	9
R7QMU3	R7QMU3	6	6	6	tr|R7QMU3|R7QMU3_CHOCR Transketolase (Fragment) OS=Chondrus crispus OX=2769 GN=CHC_T00009390001 PE=3 SV=1	1	6	6	6	3	6	5	0	0	3	6	5	0	0	3	6	5	0	0	9.3	9.3	9.3	72206	670	670	0	91387	By MS/MS	By MS/MS	By MS/MS			4.6	9.3	7.9	0	0	874820	2	3	7	0	0	12
A0FLB8;Q9M657;R7QIG0	A0FLB8;Q9M657;R7QIG0	2;2;2	2;2;2	2;2;2	tr|A0FLB8|A0FLB8_CHOCR Elongation factor 2 (Fragment) OS=Chondrus crispus OX=2769 GN=EF2 PE=4 SV=1;tr|Q9M657|Q9M657_CHOCR Elongation factor 2 (Fragment) OS=Chondrus crispus OX=2769 GN=EF2 PE=3 SV=1;tr|R7QIG0|R7QIG0_CHOCR Translation elongation factor eEF2	3	2	2	2	2	2	2	1	0	2	2	2	1	0	2	2	2	1	0	3	3	3	62.46	561	561;765;841	0	13494	By MS/MS	By MS/MS	By MS/MS	By matching		3	3	3	1.4	0	865100	1	1	1	0	0	3
R7QTA3	R7QTA3	2	2	2	tr|R7QTA3|R7QTA3_CHOCR Chloroplast F-type ATPase CF1 subunit gamma OS=Chondrus crispus OX=2769 GN=CHC_T00008719001 PE=3 SV=1	1	2	2	2	2	2	2	0	0	2	2	2	0	0	2	2	2	0	0	6.7	6.7	6.7	34512	315	315	0	179.54	By MS/MS	By MS/MS	By MS/MS			6.7	6.7	6.7	0	0	839250	3	3	8	0	0	14
R7Q5Y6	R7Q5Y6	4	4	4	tr|R7Q5Y6|R7Q5Y6_CHOCR Plastid oxygen-evolving enhancer 1 OS=Chondrus crispus OX=2769 GN=CHC_T00008339001 PE=3 SV=1	1	4	4	4	2	2	4	0	0	2	2	4	0	0	2	2	4	0	0	18	18	18	26127	244	244	0	30824	By MS/MS	By MS/MS	By MS/MS			8.6	8.6	18	0	0	837460	1	2	4	0	0	7
R7QCX9	R7QCX9	2	2	2	tr|R7QCX9|R7QCX9_CHOCR HATPase_c domain-containing protein OS=Chondrus crispus OX=2769 GN=CHC_T00003878001 PE=3 SV=1	1	2	2	2	2	2	2	0	0	2	2	2	0	0	2	2	2	0	0	3.2	3.2	3.2	84442	739	739	0	44591	By MS/MS	By MS/MS	By MS/MS			3.2	3.2	3.2	0	0	795780	1	2	3	0	0	6
R7QLW7	R7QLW7	3	3	3	tr|R7QLW7|R7QLW7_CHOCR Heat Shock Protein 10, HSP10 OS=Chondrus crispus OX=2769 GN=CHC_T00009161001 PE=3 SV=1	1	3	3	3	3	3	3	1	0	3	3	3	1	0	3	3	3	1	0	37.6	37.6	37.6	10604	101	101	0	20374	By MS/MS	By MS/MS	By MS/MS	By matching		37.6	37.6	37.6	8.9	0	792920	2	3	4	0	0	9
R7QA60	R7QA60	5	5	5	tr|R7QA60|R7QA60_CHOCR Translation initiation factor eIF4, subunit A OS=Chondrus crispus OX=2769 GN=CHC_T00008748001 PE=4 SV=1	1	5	5	5	4	4	4	1	0	4	4	4	1	0	4	4	4	1	0	11.9	11.9	11.9	48496	428	428	0	38068	By MS/MS	By MS/MS	By MS/MS	By matching		9.6	9.6	10.3	1.6	0	790580	3	7	5	0	0	15
R7QNK3;R7Q9E9;R7QUC0;R7QTB2	R7QNK3;R7Q9E9;R7QUC0;R7QTB2	2;1;1;1	2;1;1;1	1;0;0;0	tr|R7QNK3|R7QNK3_CHOCR Uncharacterized protein OS=Chondrus crispus OX=2769 GN=CHC_T00000065001 PE=4 SV=1;tr|R7Q9E9|R7Q9E9_CHOCR Vanadium-dependent bromoperoxidase, vBPO OS=Chondrus crispus OX=2769 GN=CHC_T00009216001 PE=4 SV=1;tr|R7QUC0|R7QUC0_CHOCR Unchar	4	2	2	1	2	2	2	0	0	2	2	2	0	0	1	1	1	0	0	4.2	4.2	2.2	50877	455	455;607;611;631	0	59.14	By MS/MS	By MS/MS	By MS/MS			4.2	4.2	4.2	0	0	780780	1	1	2	0	0	4
R7Q5I9	R7Q5I9	3	3	3	tr|R7Q5I9|R7Q5I9_CHOCR Thioredoxin domain-containing protein OS=Chondrus crispus OX=2769 GN=CHC_T00001518001 PE=3 SV=1	1	3	3	3	3	2	3	0	0	3	2	3	0	0	3	2	3	0	0	13.2	13.2	13.2	24725	227	227	0	30656	By MS/MS	By MS/MS	By MS/MS			13.2	7.9	13.2	0	0	780010	1	3	7	0	0	11
M5DDJ2	M5DDJ2	3	3	3	tr|M5DDJ2|M5DDJ2_CHOCR ATP synthase CFO B chain subunit II OS=Chondrus crispus OX=2769 GN=atpG PE=3 SV=1	1	3	3	3	2	3	3	1	0	2	3	3	1	0	2	3	3	1	0	21.6	21.6	21.6	18388	162	162	0	20237	By MS/MS	By MS/MS	By MS/MS	By matching		13	21.6	21.6	5.6	0	638240	3	3	3	0	0	9
M5DCS4;Q52W75	M5DCS4;Q52W75	4;2	4;2	4;2	tr|M5DCS4|M5DCS4_CHOCR Photosystem II CP43 reaction center protein OS=Chondrus crispus OX=2769 GN=psbC PE=3 SV=1;tr|Q52W75|Q52W75_CHOCR Photosystem II CP43 reaction center protein (Fragment) OS=Chondrus crispus OX=2769 GN=psbC PE=3 SV=1	2	4	4	4	4	3	4	1	0	4	3	4	1	0	4	3	4	1	0	12.1	12.1	12.1	50299	461	461;330	0	132.42	By MS/MS	By MS/MS	By MS/MS	By matching		12.1	9.1	12.1	3.5	0	628940	1	3	4	0	0	8
R7Q4T2	R7Q4T2	2	2	2	tr|R7Q4T2|R7Q4T2_CHOCR Cell division protein FtsH OS=Chondrus crispus OX=2769 GN=CHC_T00009248001 PE=3 SV=1	1	2	2	2	2	2	2	1	0	2	2	2	1	0	2	2	2	1	0	2.4	2.4	2.4	75771	711	711	0	12208	By matching	By matching	By MS/MS	By MS/MS		2.4	2.4	2.4	1.1	0	610690	0	0	2	1	0	3
R7QJT3	R7QJT3	2	2	2	tr|R7QJT3|R7QJT3_CHOCR Heat Shock Protein GrpE OS=Chondrus crispus OX=2769 GN=CHC_T00008372001 PE=3 SV=1	1	2	2	2	2	2	2	1	0	2	2	2	1	0	2	2	2	1	0	7.3	7.3	7.3	25105	234	234	0	11754	By MS/MS	By MS/MS	By MS/MS	By matching		7.3	7.3	7.3	3.8	0	605830	1	1	1	0	0	3
R7QQI8	R7QQI8	2	2	2	tr|R7QQI8|R7QQI8_CHOCR NAC-A/B domain-containing protein OS=Chondrus crispus OX=2769 GN=CHC_T00007417001 PE=4 SV=1	1	2	2	2	2	2	2	0	0	2	2	2	0	0	2	2	2	0	0	11.4	11.4	11.4	22493	210	210	0	16.36	By MS/MS	By MS/MS	By MS/MS			11.4	11.4	11.4	0	0	591990	1	2	4	0	0	7
R7QT19	R7QT19	2	2	2	tr|R7QT19|R7QT19_CHOCR Uncharacterized protein OS=Chondrus crispus OX=2769 GN=CHC_T00007301001 PE=4 SV=1	1	2	2	2	2	1	2	0	0	2	1	2	0	0	2	1	2	0	0	9.6	9.6	9.6	23.95	230	230	0	13.5	By MS/MS	By MS/MS	By MS/MS			9.6	4.8	9.6	0	0	581570	2	1	2	0	0	5
R7Q4Q2	R7Q4Q2	3	3	3	tr|R7Q4Q2|R7Q4Q2_CHOCR Fructose-bisphosphatase OS=Chondrus crispus OX=2769 GN=CHC_T00008570001 PE=3 SV=1	1	3	3	3	2	2	2	1	0	2	2	2	1	0	2	2	2	1	0	10.4	10.4	10.4	44024	405	405	0	21067	By matching	By MS/MS	By MS/MS	By matching		7.7	4.4	7.7	1.7	0	575970	0	0	3	0	0	3
R7QBR9	R7QBR9	2	2	2	tr|R7QBR9|R7QBR9_CHOCR Nucleoside-diphosphate kinase OS=Chondrus crispus OX=2769 GN=CHC_T00009233001 PE=3 SV=1	1	2	2	2	2	1	2	0	0	2	1	2	0	0	2	1	2	0	0	13.4	13.4	13.4	16134	149	149	0	11466	By MS/MS	By MS/MS	By MS/MS			13.4	6	13.4	0	0	470150	1	1	2	0	0	4
R7QDQ9	R7QDQ9	2	2	2	tr|R7QDQ9|R7QDQ9_CHOCR Small GTP-binding protein Arf1 OS=Chondrus crispus OX=2769 GN=CHC_T00008825001 PE=3 SV=1	1	2	2	2	2	2	2	0	0	2	2	2	0	0	2	2	2	0	0	10.1	10.1	10.1	20184	179	179	0	35715	By MS/MS	By MS/MS	By MS/MS			10.1	10.1	10.1	0	0	446630	1	1	3	0	0	5
M5DET7	M5DET7	4	4	4	tr|M5DET7|M5DET7_CHOCR Phycobilisome rod-core linker polypeptide OS=Chondrus crispus OX=2769 GN=cpcG PE=3 SV=1	1	4	4	4	2	3	4	1	0	2	3	4	1	0	2	3	4	1	0	20.9	20.9	20.9	27241	234	234	0	34084	By matching	By MS/MS	By MS/MS	By matching		10.7	17.1	20.9	6	0	442110	0	2	8	0	0	10
R7Q8I5	R7Q8I5	2	2	2	tr|R7Q8I5|R7Q8I5_CHOCR Peptidylprolyl isomerase OS=Chondrus crispus OX=2769 GN=CHC_T00002787001 PE=4 SV=1	1	2	2	2	2	1	2	0	0	2	1	2	0	0	2	1	2	0	0	3.9	3.9	3.9	55523	540	540	0	12433	By MS/MS	By matching	By MS/MS			3.9	1.9	3.9	0	0	425920	2	0	1	0	0	3
R7QEK7;R7QUS8;R7QRK5;R7QJA8	R7QEK7	3;1;1;1	3;1;1;1	3;1;1;1	tr|R7QEK7|R7QEK7_CHOCR Glycine cleavage system P protein OS=Chondrus crispus OX=2769 GN=CHC_T00009122001 PE=3 SV=1	4	3	3	3	2	3	3	0	0	2	3	3	0	0	2	3	3	0	0	3.4	3.4	3.4	113.61	1042	1042;232;232;232	0	58.26	By MS/MS	By MS/MS	By MS/MS			1.8	3.4	3.4	0	0	422710	2	3	4	0	0	9
R7QSW7	R7QSW7	2	2	2	tr|R7QSW7|R7QSW7_CHOCR 3(2),5-bisphosphate nucleotidase OS=Chondrus crispus OX=2769 GN=CHC_T00008454001 PE=3 SV=1	1	2	2	2	2	2	1	0	0	2	2	1	0	0	2	2	1	0	0	7.1	7.1	7.1	44067	410	410	0	75289	By MS/MS	By MS/MS	By MS/MS			7.1	7.1	3.4	0	0	416980	1	1	1	0	0	3
R7Q685	R7Q685	3	3	3	tr|R7Q685|R7Q685_CHOCR Carbonic anhydrase, gamma type OS=Chondrus crispus OX=2769 GN=CHC_T00010062001 PE=4 SV=1	1	3	3	3	2	2	3	0	0	2	2	3	0	0	2	2	3	0	0	13.3	13.3	13.3	27677	263	263	0	17649	By MS/MS	By MS/MS	By MS/MS			8.4	8.4	13.3	0	0	406330	2	1	2	0	0	5
R7QGV7	R7QGV7	4	4	4	tr|R7QGV7|R7QGV7_CHOCR Sulfate adenylyltransferase, ATPS OS=Chondrus crispus OX=2769 GN=CHC_T00008927001 PE=4 SV=1	1	4	4	4	2	2	4	0	0	2	2	4	0	0	2	2	4	0	0	13.4	13.4	13.4	46569	419	419	0	65341	By MS/MS	By MS/MS	By MS/MS			6.7	6.7	13.4	0	0	378260	1	1	4	0	0	6
R7QEW7	R7QEW7	3	3	3	tr|R7QEW7|R7QEW7_CHOCR Vacuolar proton pump subunit B OS=Chondrus crispus OX=2769 GN=CHC_T00004901001 PE=3 SV=1	1	3	3	3	2	3	2	1	0	2	3	2	1	0	2	3	2	1	0	7.9	7.9	7.9	55619	504	504	0	41663	By MS/MS	By MS/MS	By MS/MS	By matching		4.8	7.9	4.8	2.4	0	338840	1	4	2	0	0	7
R7QQS6	R7QQS6	2	2	2	tr|R7QQS6|R7QQS6_CHOCR Uncharacterized protein OS=Chondrus crispus OX=2769 GN=CHC_T00006782001 PE=3 SV=1	1	2	2	2	2	1	2	0	0	2	1	2	0	0	2	1	2	0	0	8.7	8.7	8.7	23968	218	218	0	70012	By matching	By MS/MS	By MS/MS			8.7	4.1	8.7	0	0	322350	0	1	3	0	0	4
R7Q3N0	R7Q3N0	4	4	4	tr|R7Q3N0|R7Q3N0_CHOCR Peroxiredoxin, PRX1 OS=Chondrus crispus OX=2769 GN=CHC_T00010097001 PE=3 SV=1	1	4	4	4	2	2	4	0	0	2	2	4	0	0	2	2	4	0	0	18.9	18.9	18.9	27668	249	249	0	23192	By matching	By MS/MS	By MS/MS			8.8	8	18.9	0	0	280410	0	0	4	0	0	4
R7QEU0	R7QEU0	4	4	4	tr|R7QEU0|R7QEU0_CHOCR Presequence protease OS=Chondrus crispus OX=2769 GN=CHC_T00008259001 PE=3 SV=1	1	4	4	4	2	1	4	0	0	2	1	4	0	0	2	1	4	0	0	3.5	3.5	3.5	109.84	996	996	0	23559	By matching	By matching	By MS/MS			1.7	0.8	3.5	0	0	218290	0	0	4	0	0	4
M5DET5	M5DET5	2	2	2	tr|M5DET5|M5DET5_CHOCR Putative rubisco expression protein OS=Chondrus crispus OX=2769 GN=cbbX PE=3 SV=1	1	2	2	2	2	2	2	0	0	2	2	2	0	0	2	2	2	0	0	6.8	6.8	6.8	33824	295	295	0	12583	By MS/MS	By MS/MS	By MS/MS			6.8	6.8	6.8	0	0	155180	1	1	3	0	0	5
[truncated: 12 more columns]

## Sheet: 140
Table A1-B. List of protein groups identified by LC-MS/MS analysis in the extracts obtained by the hydrothermal treatment of Chondrus crispus with subcritical water at 140°C
Protein IDs	Majority protein IDs	Peptide counts (all)	Peptide counts (razor+unique)	Peptide counts (unique)	Fasta headers	Number of proteins	Peptides	Razor + unique peptides	Unique peptides	Peptides 1	Peptides 2	Peptides 3	Peptides 4	Peptides 5	Razor + unique peptides 1	Razor + unique peptides 2	Razor + unique peptides 3	Razor + unique peptides 4	Razor + unique peptides 5	Unique peptides 1	Unique peptides 2	Unique peptides 3	Unique peptides 4	Unique peptides 5	Sequence coverage [%]	Unique + razor sequence coverage [%]	Unique sequence coverage [%]	Mol. weight [kDa]	Sequence length	Sequence lengths	Q-value	Score	Identification type 1	Identification type 2	Identification type 3	Identification type 4	Identification type 5	Sequence coverage 1 [%]	Sequence coverage 2 [%]	Sequence coverage 3 [%]	Sequence coverage 4 [%]	Sequence coverage 5 [%]	LFQ intensity 140	MS/MS count 1	MS/MS count 2	MS/MS count 3	MS/MS count 4	MS/MS count 5	MS/MS count
M5DDI2	M5DDI2	6	6	6	tr|M5DDI2|M5DDI2_CHOCR R-phycoerythrin class I beta subunit OS=Chondrus crispus OX=2769 GN=cpeB PE=3 SV=1	1	6	6	6	5	5	4	4	2	5	5	4	4	2	5	5	4	4	2	31.6	31.6	31.6	18426	177	177	0	323.31	By MS/MS	By MS/MS	By MS/MS	By MS/MS	By MS/MS	28.2	26.6	23.2	23.2	15.3	104280000	9	14	26	10	2	61
M5DDJ6;A0A1B1QDJ4;A0A023I3L0;A0A0K0KTX1;P48691;A0A0S4FKW0;A0A0U5QLI5;A0A0U5PXH2;A0A0K6S617	M5DDJ6;A0A1B1QDJ4;A0A023I3L0;A0A0K0KTX1;P48691	6;4;4;4;4;1;1;1;1	6;4;4;4;4;1;1;1;1	6;4;4;4;4;1;1;1;1	tr|M5DDJ6|M5DDJ6_CHOCR Ribulose bisphosphate carboxylase large chain OS=Chondrus crispus OX=2769 GN=rbcL PE=3 SV=1;tr|A0A1B1QDJ4|A0A1B1QDJ4_CHOCR Ribulose bisphosphate carboxylase large chain (Fragment) OS=Chondrus crispus OX=2769 GN=rbcL PE=3 SV=1;tr|A0A0	9	6	6	6	4	6	6	4	1	4	6	6	4	1	4	6	6	4	1	16.4	16.4	16.4	54028	488	488;441;452;463;467;335;336;345;346	0	323.31	By MS/MS	By MS/MS	By MS/MS	By MS/MS	By MS/MS	8	16.4	16.4	8	2	53661000	8	24	38	3	1	74
M5DBY2	M5DBY2	6	5	5	tr|M5DBY2|M5DBY2_CHOCR ATP synthase subunit alpha OS=Chondrus crispus OX=2769 GN=atpA PE=3 SV=1	1	6	5	5	4	5	6	2	0	3	4	5	1	0	3	4	5	1	0	12.9	11.5	11.5	54367	503	503	0	323.31	By MS/MS	By MS/MS	By MS/MS	By matching		8.5	10.5	12.9	3.2	0	34888000	3	8	19	0	0	30
M5DDI5	M5DDI5	5	5	5	tr|M5DDI5|M5DDI5_CHOCR Phycocyanin, beta chain OS=Chondrus crispus OX=2769 GN=cpcB PE=3 SV=1	1	5	5	5	4	5	4	3	0	4	5	4	3	0	4	5	4	3	0	37.2	37.2	37.2	18231	172	172	0	323.31	By MS/MS	By MS/MS	By MS/MS	By MS/MS		27.3	37.2	27.3	23.3	0	31005000	5	12	18	1	0	36
R7QSM0	R7QSM0	4	4	4	tr|R7QSM0|R7QSM0_CHOCR Fructose-bisphosphate aldolase OS=Chondrus crispus OX=2769 GN=CHC_T00008586001 PE=3 SV=1	1	4	4	4	4	4	4	2	0	4	4	4	2	0	4	4	4	2	0	12.9	12.9	12.9	42.67	396	396	0	234.52	By MS/MS	By MS/MS	By MS/MS	By MS/MS		12.9	12.9	12.9	5.8	0	15727000	5	6	13	2	0	26
M5DDI6	M5DDI6	9	9	8	tr|M5DDI6|M5DDI6_CHOCR Allophycocyanin, beta chain OS=Chondrus crispus OX=2769 GN=apcB PE=3 SV=1	1	9	9	8	7	9	7	4	0	7	9	7	4	0	6	8	6	3	0	65.2	65.2	60.9	17589	161	161	0	323.31	By MS/MS	By MS/MS	By MS/MS	By matching		50.9	65.2	53.4	24.2	0	13974000	6	22	24	0	0	52
M5DDG4	M5DDG4	7	6	6	tr|M5DDG4|M5DDG4_CHOCR Allophycocyanin, alpha chain OS=Chondrus crispus OX=2769 GN=apcA PE=3 SV=1	1	7	6	6	7	6	6	5	0	6	5	5	4	0	6	5	5	4	0	52.8	48.4	48.4	17436	161	161	0	323.31	By MS/MS	By MS/MS	By MS/MS	By MS/MS		52.8	38.5	47.2	36	0	12380000	4	6	16	1	0	27
M5DDJ9	M5DDJ9	3	3	3	tr|M5DDJ9|M5DDJ9_CHOCR R-phycoerythrin class I alpha subunit OS=Chondrus crispus OX=2769 GN=cpeA PE=3 SV=1	1	3	3	3	3	2	3	2	0	3	2	3	2	0	3	2	3	2	0	23.2	23.2	23.2	17738	164	164	0	323.31	By MS/MS	By MS/MS	By MS/MS	By MS/MS		23.2	18.9	23.2	18.9	0	9209300	5	14	33	4	0	56
R7QMR3	R7QMR3	7	7	6	tr|R7QMR3|R7QMR3_CHOCR ATP synthase subunit alpha OS=Chondrus crispus OX=2769 GN=CHC_T00009194001 PE=3 SV=1	1	7	7	6	6	6	7	3	0	6	6	7	3	0	5	5	6	2	0	14.1	14.1	12.8	59168	547	547	0	207.28	By MS/MS	By MS/MS	By MS/MS	By matching		11.9	11.9	14.1	4.6	0	7609000	8	8	11	0	0	27
M5DDK1	M5DDK1	5	5	5	tr|M5DDK1|M5DDK1_CHOCR Phycocyanin, alpha chain OS=Chondrus crispus OX=2769 GN=cpcA PE=3 SV=1	1	5	5	5	4	5	5	2	0	4	5	5	2	0	4	5	5	2	0	37.7	37.7	37.7	17567	162	162	0	177.8	By MS/MS	By MS/MS	By MS/MS	By MS/MS		36.4	37.7	37.7	16.7	0	7251600	4	15	23	3	0	45
R7QG34	R7QG34	5	5	5	tr|R7QG34|R7QG34_CHOCR Ferritin OS=Chondrus crispus OX=2769 GN=CHC_T00008639001 PE=3 SV=1	1	5	5	5	4	5	5	1	0	4	5	5	1	0	4	5	5	1	0	20.5	20.5	20.5	27819	249	249	0	323.31	By MS/MS	By MS/MS	By MS/MS	By matching		20.1	20.5	20.5	4	0	6548900	5	12	6	0	0	23
R7QG98	R7QG98	5	5	5	tr|R7QG98|R7QG98_CHOCR Probable inositol 2-dehydrogenase OS=Chondrus crispus OX=2769 GN=CHC_T00009082001 PE=4 SV=1	1	5	5	5	3	5	5	1	0	3	5	5	1	0	3	5	5	1	0	16.1	16.1	16.1	39068	367	367	0	37095	By MS/MS	By MS/MS	By MS/MS	By MS/MS		8.2	16.1	16.1	3	0	5747400	2	4	6	1	0	13
M5DES8	M5DES8	8	8	7	tr|M5DES8|M5DES8_CHOCR ATP synthase subunit beta OS=Chondrus crispus OX=2769 GN=atpB PE=3 SV=1	1	8	8	7	5	8	8	1	0	5	8	8	1	0	4	7	7	1	0	23.1	23.1	20.8	50808	472	472	0	323.31	By MS/MS	By MS/MS	By MS/MS	By MS/MS		14	23.1	23.1	2.5	0	5644200	4	10	15	1	0	30
R7QEC8;P34920	R7QEC8;P34920	3;2	3;2	3;2	tr|R7QEC8|R7QEC8_CHOCR Glyceraldehyde-3-phosphate dehydrogenase OS=Chondrus crispus OX=2769 GN=CHC_T00009523001 PE=3 SV=1;sp|P34920|G3PC_CHOCR Glyceraldehyde-3-phosphate dehydrogenase, cytosolic OS=Chondrus crispus OX=2769 GN=GAPC PE=2 SV=1	2	3	3	3	3	3	3	2	0	3	3	3	2	0	3	3	3	2	0	11.9	11.9	11.9	35884	335	335;335	0	70243	By MS/MS	By MS/MS	By MS/MS	By MS/MS		11.9	11.9	11.9	8.7	0	3954600	4	3	11	1	0	19
R7QC41	R7QC41	7	7	7	tr|R7QC41|R7QC41_CHOCR Myo-inositol dehydrogenase OS=Chondrus crispus OX=2769 GN=CHC_T00009290001 PE=4 SV=1	1	7	7	7	6	5	7	3	0	6	5	7	3	0	6	5	7	3	0	20.7	20.7	20.7	40471	368	368	0	302.99	By MS/MS	By MS/MS	By MS/MS	By matching		17.4	14.7	20.7	8.4	0	3916000	5	7	8	0	0	20
R7QQT8	R7QQT8	2	2	2	tr|R7QQT8|R7QQT8_CHOCR Ubiquitin OS=Chondrus crispus OX=2769 GN=CHC_T00010349001 PE=3 SV=1	1	2	2	2	2	2	2	2	0	2	2	2	2	0	2	2	2	2	0	13.5	13.5	13.5	18345	163	163	0	11994	By MS/MS	By MS/MS	By MS/MS	By matching		13.5	13.5	13.5	13.5	0	3273800	3	5	3	0	0	11
R7Q3Q0	R7Q3Q0	5	5	5	tr|R7Q3Q0|R7Q3Q0_CHOCR Protein disulfide-isomerase OS=Chondrus crispus OX=2769 GN=CHC_T00008626001 PE=3 SV=1	1	5	5	5	4	3	5	1	0	4	3	5	1	0	4	3	5	1	0	9.6	9.6	9.6	59967	539	539	0	125.7	By MS/MS	By MS/MS	By MS/MS	By matching		7.4	5.9	9.6	1.5	0	3031900	4	5	6	0	0	15
R7Q1G0	R7Q1G0	8	8	8	tr|R7Q1G0|R7Q1G0_CHOCR Translation elongation factor eEF1, subunit alpha OS=Chondrus crispus OX=2769 GN=CHC_T00009511001 PE=3 SV=1	1	8	8	8	3	5	8	1	0	3	5	8	1	0	3	5	8	1	0	21.1	21.1	21.1	50713	464	464	0	73373	By MS/MS	By MS/MS	By MS/MS	By matching		6.9	14.9	21.1	1.9	0	2967700	4	8	8	0	0	20
M5DBK0	M5DBK0	2	2	2	tr|M5DBK0|M5DBK0_CHOCR Cytochrome c550 OS=Chondrus crispus OX=2769 GN=psbV PE=3 SV=1	1	2	2	2	2	2	2	0	0	2	2	2	0	0	2	2	2	0	0	16	16	16	18115	163	163	0	45826	By MS/MS	By MS/MS	By MS/MS			16	16	16	0	0	2746100	2	2	4	0	0	8
R7QJK2	R7QJK2	3	3	3	tr|R7QJK2|R7QJK2_CHOCR Uncharacterized protein OS=Chondrus crispus OX=2769 GN=CHC_T00005841001 PE=4 SV=1	1	3	3	3	3	3	3	0	0	3	3	3	0	0	3	3	3	0	0	25	25	25	10775	100	100	0	22311	By MS/MS	By MS/MS	By MS/MS			25	25	25	0	0	2593500	2	3	0	0	0	5
R7QQ06	R7QQ06	2	2	2	tr|R7QQ06|R7QQ06_CHOCR Ferredoxin--NADP(+) reductase OS=Chondrus crispus OX=2769 GN=CHC_T00008519001 PE=3 SV=1	1	2	2	2	1	2	2	0	0	1	2	2	0	0	1	2	2	0	0	5.6	5.6	5.6	38202	340	340	0	13338	By MS/MS	By MS/MS	By MS/MS			2.1	5.6	5.6	0	0	2262600	1	1	3	0	0	5
R7QCE3	R7QCE3	1	1	1	tr|R7QCE3|R7QCE3_CHOCR Superoxide dismutase OS=Chondrus crispus OX=2769 GN=CHC_T00003067001 PE=3 SV=1	1	1	1	1	1	1	0	0	0	1	1	0	0	0	1	1	0	0	0	3.1	3.1	3.1	24.49	224	224	0	68758	By matching	By MS/MS				3.1	3.1	0	0	0	1967500	0	1	0	0	0	1
R7Q5A8	R7Q5A8	8	8	8	tr|R7Q5A8|R7Q5A8_CHOCR Heat Shock Protein 70, HSP70 OS=Chondrus crispus OX=2769 GN=CHC_T00010187001 PE=3 SV=1	1	8	8	8	6	6	7	2	0	6	6	7	2	0	6	6	7	2	0	15.9	15.9	15.9	71629	656	656	0	258.5	By MS/MS	By MS/MS	By MS/MS	By matching		11.7	12	13.4	3.7	0	1956600	7	10	15	0	0	32
R7QAZ4	R7QAZ4	1	1	1	tr|R7QAZ4|R7QAZ4_CHOCR Uncharacterized protein OS=Chondrus crispus OX=2769 GN=CHC_T00003476001 PE=3 SV=1	1	1	1	1	1	1	0	0	0	1	1	0	0	0	1	1	0	0	0	3.6	3.6	3.6	43596	390	390	0	65673	By MS/MS	By MS/MS				3.6	3.6	0	0	0	1927200	1	1	0	0	0	2
Q8GVE7;R7QAP7	Q8GVE7;R7QAP7	2;2	2;2	2;2	tr|Q8GVE7|Q8GVE7_CHOCR Phosphoglycerate kinase OS=Chondrus crispus OX=2769 GN=PGK1 PE=3 SV=1;tr|R7QAP7|R7QAP7_CHOCR Phosphoglycerate kinase OS=Chondrus crispus OX=2769 GN=CHC_T00004105001 PE=3 SV=1	2	2	2	2	2	2	2	1	0	2	2	2	1	0	2	2	2	1	0	5.7	5.7	5.7	47532	456	456;459	0	13216	By MS/MS	By MS/MS	By MS/MS	By matching		5.7	5.7	5.7	3.3	0	1917300	3	1	2	0	0	6
R7QA60	R7QA60	5	5	5	tr|R7QA60|R7QA60_CHOCR Translation initiation factor eIF4, subunit A OS=Chondrus crispus OX=2769 GN=CHC_T00008748001 PE=4 SV=1	1	5	5	5	4	4	4	1	0	4	4	4	1	0	4	4	4	1	0	11.9	11.9	11.9	48496	428	428	0	38068	By MS/MS	By MS/MS	By MS/MS	By matching		9.6	9.6	10.3	1.6	0	1911400	3	7	5	0	0	15
R7Q943;R7QKJ0	R7Q943	4;1	4;1	4;1	tr|R7Q943|R7Q943_CHOCR Uncharacterized protein OS=Chondrus crispus OX=2769 GN=CHC_T00002766001 PE=3 SV=1	2	4	4	4	2	3	4	0	0	2	3	4	0	0	2	3	4	0	0	9.3	9.3	9.3	71133	647	647;668	0	130.02	By MS/MS	By MS/MS	By MS/MS			3.6	7	9.3	0	0	1869500	3	2	5	0	0	10
R7Q5Y6	R7Q5Y6	4	4	4	tr|R7Q5Y6|R7Q5Y6_CHOCR Plastid oxygen-evolving enhancer 1 OS=Chondrus crispus OX=2769 GN=CHC_T00008339001 PE=3 SV=1	1	4	4	4	2	2	4	0	0	2	2	4	0	0	2	2	4	0	0	18	18	18	26127	244	244	0	30824	By MS/MS	By MS/MS	By MS/MS			8.6	8.6	18	0	0	1866500	1	2	4	0	0	7
M5DCS4;Q52W75	M5DCS4;Q52W75	4;2	4;2	4;2	tr|M5DCS4|M5DCS4_CHOCR Photosystem II CP43 reaction center protein OS=Chondrus crispus OX=2769 GN=psbC PE=3 SV=1;tr|Q52W75|Q52W75_CHOCR Photosystem II CP43 reaction center protein (Fragment) OS=Chondrus crispus OX=2769 GN=psbC PE=3 SV=1	2	4	4	4	4	3	4	1	0	4	3	4	1	0	4	3	4	1	0	12.1	12.1	12.1	50299	461	461;330	0	132.42	By MS/MS	By MS/MS	By MS/MS	By matching		12.1	9.1	12.1	3.5	0	1626200	1	3	4	0	0	8
R7QTA3	R7QTA3	2	2	2	tr|R7QTA3|R7QTA3_CHOCR Chloroplast F-type ATPase CF1 subunit gamma OS=Chondrus crispus OX=2769 GN=CHC_T00008719001 PE=3 SV=1	1	2	2	2	2	2	2	0	0	2	2	2	0	0	2	2	2	0	0	6.7	6.7	6.7	34512	315	315	0	179.54	By MS/MS	By MS/MS	By MS/MS			6.7	6.7	6.7	0	0	1604600	3	3	8	0	0	14
R7QJB2	R7QJB2	5	5	5	tr|R7QJB2|R7QJB2_CHOCR Calmodulin OS=Chondrus crispus OX=2769 GN=CHC_T00009119001 PE=3 SV=1	1	5	5	5	5	4	3	0	0	5	4	3	0	0	5	4	3	0	0	40	40	40	16816	150	150	0	42097	By MS/MS	By MS/MS	By MS/MS			40	28.7	18	0	0	1601600	12	7	4	0	0	23
R7QDJ8	R7QDJ8	4	4	4	tr|R7QDJ8|R7QDJ8_CHOCR Chaperonine 60 OS=Chondrus crispus OX=2769 GN=CHC_T00008986001 PE=3 SV=1	1	4	4	4	1	3	4	0	0	1	3	4	0	0	1	3	4	0	0	7.1	7.1	7.1	61089	577	577	0	39538	By matching	By MS/MS	By MS/MS			1.6	5	7.1	0	0	1452900	0	2	3	0	0	5
R7QE28	R7QE28	3	3	3	tr|R7QE28|R7QE28_CHOCR Putative Acetyl-CoA carboxylase biotin carboxyl carrier subunit OS=Chondrus crispus OX=2769 GN=CHC_T00008359001 PE=4 SV=1	1	3	3	3	3	3	3	0	0	3	3	3	0	0	3	3	3	0	0	8.2	8.2	8.2	27493	257	257	0	24276	By MS/MS	By MS/MS	By MS/MS			8.2	8.2	8.2	0	0	1418600	2	2	3	0	0	7
R7QEW7	R7QEW7	3	3	3	tr|R7QEW7|R7QEW7_CHOCR Vacuolar proton pump subunit B OS=Chondrus crispus OX=2769 GN=CHC_T00004901001 PE=3 SV=1	1	3	3	3	2	3	2	1	0	2	3	2	1	0	2	3	2	1	0	7.9	7.9	7.9	55619	504	504	0	41663	By MS/MS	By MS/MS	By MS/MS	By matching		4.8	7.9	4.8	2.4	0	1385700	1	4	2	0	0	7
M5DD36	M5DD36	5	5	5	tr|M5DD36|M5DD36_CHOCR Ribulose bisphosphate carboxylase, small chain OS=Chondrus crispus OX=2769 GN=rbcS PE=4 SV=1	1	5	5	5	2	3	5	0	0	2	3	5	0	0	2	3	5	0	0	36.2	36.2	36.2	16183	138	138	0	304.17	By MS/MS	By MS/MS	By MS/MS			13.8	28.3	36.2	0	0	1240500	1	3	15	0	0	19
R7QCX9	R7QCX9	2	2	2	tr|R7QCX9|R7QCX9_CHOCR HATPase_c domain-containing protein OS=Chondrus crispus OX=2769 GN=CHC_T00003878001 PE=3 SV=1	1	2	2	2	2	2	2	0	0	2	2	2	0	0	2	2	2	0	0	3.2	3.2	3.2	84442	739	739	0	44591	By MS/MS	By MS/MS	By MS/MS			3.2	3.2	3.2	0	0	1233900	1	2	3	0	0	6
R7QFZ7	R7QFZ7	3	3	3	tr|R7QFZ7|R7QFZ7_CHOCR Nucleoside-diphosphate kinase OS=Chondrus crispus OX=2769 GN=CHC_T00009258001 PE=3 SV=1	1	3	3	3	0	3	3	0	0	0	3	3	0	0	0	3	3	0	0	18.5	18.5	18.5	16733	151	151	0	21377		By MS/MS	By MS/MS			0	18.5	18.5	0	0	1209700	0	2	5	0	0	7
R7QMU3	R7QMU3	6	6	6	tr|R7QMU3|R7QMU3_CHOCR Transketolase (Fragment) OS=Chondrus crispus OX=2769 GN=CHC_T00009390001 PE=3 SV=1	1	6	6	6	3	6	5	0	0	3	6	5	0	0	3	6	5	0	0	9.3	9.3	9.3	72206	670	670	0	91387	By MS/MS	By MS/MS	By MS/MS			4.6	9.3	7.9	0	0	1084700	2	3	7	0	0	12
R7Q5I9	R7Q5I9	3	3	3	tr|R7Q5I9|R7Q5I9_CHOCR Thioredoxin domain-containing protein OS=Chondrus crispus OX=2769 GN=CHC_T00001518001 PE=3 SV=1	1	3	3	3	3	2	3	0	0	3	2	3	0	0	3	2	3	0	0	13.2	13.2	13.2	24725	227	227	0	30656	By MS/MS	By MS/MS	By MS/MS			13.2	7.9	13.2	0	0	991390	1	3	7	0	0	11
Q37174;P34919	Q37174;P34919	2;2	2;2	2;2	tr|Q37174|Q37174_CHOCR Glyceraldehyde-3-phosphate dehydrogenase OS=Chondrus crispus OX=2769 GN=GapA PE=3 SV=1;sp|P34919|G3PA_CHOCR Glyceraldehyde-3-phosphate dehydrogenase, chloroplastic OS=Chondrus crispus OX=2769 GN=GAPA PE=2 SV=1	2	2	2	2	2	2	2	1	0	2	2	2	1	0	2	2	2	1	0	6	6	6	44444	414	414;414	0	103.41	By MS/MS	By MS/MS	By MS/MS	By MS/MS		6	6	6	3.6	0	975020	2	3	2	2	0	9
R7QQI8	R7QQI8	2	2	2	tr|R7QQI8|R7QQI8_CHOCR NAC-A/B domain-containing protein OS=Chondrus crispus OX=2769 GN=CHC_T00007417001 PE=4 SV=1	1	2	2	2	2	2	2	0	0	2	2	2	0	0	2	2	2	0	0	11.4	11.4	11.4	22493	210	210	0	16.36	By MS/MS	By MS/MS	By MS/MS			11.4	11.4	11.4	0	0	857010	1	2	4	0	0	7
R7QEK7;R7QUS8;R7QRK5;R7QJA8	R7QEK7	3;1;1;1	3;1;1;1	3;1;1;1	tr|R7QEK7|R7QEK7_CHOCR Glycine cleavage system P protein OS=Chondrus crispus OX=2769 GN=CHC_T00009122001 PE=3 SV=1	4	3	3	3	2	3	3	0	0	2	3	3	0	0	2	3	3	0	0	3.4	3.4	3.4	113.61	1042	1042;232;232;232	0	58.26	By MS/MS	By MS/MS	By MS/MS			1.8	3.4	3.4	0	0	847140	2	3	4	0	0	9
R7Q4T2	R7Q4T2	2	2	2	tr|R7Q4T2|R7Q4T2_CHOCR Cell division protein FtsH OS=Chondrus crispus OX=2769 GN=CHC_T00009248001 PE=3 SV=1	1	2	2	2	2	2	2	1	0	2	2	2	1	0	2	2	2	1	0	2.4	2.4	2.4	75771	711	711	0	12208	By matching	By matching	By MS/MS	By MS/MS		2.4	2.4	2.4	1.1	0	835420	0	0	2	1	0	3
R7Q685	R7Q685	3	3	3	tr|R7Q685|R7Q685_CHOCR Carbonic anhydrase, gamma type OS=Chondrus crispus OX=2769 GN=CHC_T00010062001 PE=4 SV=1	1	3	3	3	2	2	3	0	0	2	2	3	0	0	2	2	3	0	0	13.3	13.3	13.3	27677	263	263	0	17649	By MS/MS	By MS/MS	By MS/MS			8.4	8.4	13.3	0	0	762850	2	1	2	0	0	5
R7QJT3	R7QJT3	2	2	2	tr|R7QJT3|R7QJT3_CHOCR Heat Shock Protein GrpE OS=Chondrus crispus OX=2769 GN=CHC_T00008372001 PE=3 SV=1	1	2	2	2	2	2	2	1	0	2	2	2	1	0	2	2	2	1	0	7.3	7.3	7.3	25105	234	234	0	11754	By MS/MS	By MS/MS	By MS/MS	By matching		7.3	7.3	7.3	3.8	0	748590	1	1	1	0	0	3
R7QNK3;R7Q9E9;R7QUC0;R7QTB2	R7QNK3;R7Q9E9;R7QUC0;R7QTB2	2;1;1;1	2;1;1;1	1;0;0;0	tr|R7QNK3|R7QNK3_CHOCR Uncharacterized protein OS=Chondrus crispus OX=2769 GN=CHC_T00000065001 PE=4 SV=1;tr|R7Q9E9|R7Q9E9_CHOCR Vanadium-dependent bromoperoxidase, vBPO OS=Chondrus crispus OX=2769 GN=CHC_T00009216001 PE=4 SV=1;tr|R7QUC0|R7QUC0_CHOCR Unchar	4	2	2	1	2	2	2	0	0	2	2	2	0	0	1	1	1	0	0	4.2	4.2	2.2	50877	455	455;607;611;631	0	59.14	By MS/MS	By MS/MS	By MS/MS			4.2	4.2	4.2	0	0	725600	1	1	2	0	0	4
A0FLB8;Q9M657;R7QIG0	A0FLB8;Q9M657;R7QIG0	2;2;2	2;2;2	2;2;2	tr|A0FLB8|A0FLB8_CHOCR Elongation factor 2 (Fragment) OS=Chondrus crispus OX=2769 GN=EF2 PE=4 SV=1;tr|Q9M657|Q9M657_CHOCR Elongation factor 2 (Fragment) OS=Chondrus crispus OX=2769 GN=EF2 PE=3 SV=1;tr|R7QIG0|R7QIG0_CHOCR Translation elongation factor eEF2	3	2	2	2	2	2	2	1	0	2	2	2	1	0	2	2	2	1	0	3	3	3	62.46	561	561;765;841	0	13494	By MS/MS	By MS/MS	By MS/MS	By matching		3	3	3	1.4	0	668470	1	1	1	0	0	3
R7QDH3	R7QDH3	2	2	2	tr|R7QDH3|R7QDH3_CHOCR V-type proton ATPase subunit G OS=Chondrus crispus OX=2769 GN=CHC_T00010194001 PE=3 SV=1	1	2	2	2	0	1	1	0	0	0	1	1	0	0	0	1	1	0	0	30.8	30.8	30.8	11.68	107	107	0	21271		By MS/MS	By MS/MS			0	17.8	13.1	0	0	656660	0	1	1	0	0	2
M5DET7	M5DET7	4	4	4	tr|M5DET7|M5DET7_CHOCR Phycobilisome rod-core linker polypeptide OS=Chondrus crispus OX=2769 GN=cpcG PE=3 SV=1	1	4	4	4	2	3	4	1	0	2	3	4	1	0	2	3	4	1	0	20.9	20.9	20.9	27241	234	234	0	34084	By matching	By MS/MS	By MS/MS	By matching		10.7	17.1	20.9	6	0	643890	0	2	8	0	0	10
R7Q4R4	R7Q4R4	4	4	4	tr|R7Q4R4|R7Q4R4_CHOCR T-complex protein 1 subunit gamma OS=Chondrus crispus OX=2769 GN=CHC_T00001659001 PE=3 SV=1	1	4	4	4	2	3	4	1	1	2	3	4	1	1	2	3	4	1	1	7.3	7.3	7.3	59.83	547	547	0	49233	By MS/MS	By MS/MS	By MS/MS	By MS/MS	By matching	3.1	4.9	7.3	1.3	1.3	597350	1	1	3	1	0	6
M5DDJ2	M5DDJ2	3	3	3	tr|M5DDJ2|M5DDJ2_CHOCR ATP synthase CFO B chain subunit II OS=Chondrus crispus OX=2769 GN=atpG PE=3 SV=1	1	3	3	3	2	3	3	1	0	2	3	3	1	0	2	3	3	1	0	21.6	21.6	21.6	18388	162	162	0	20237	By MS/MS	By MS/MS	By MS/MS	By matching		13	21.6	21.6	5.6	0	595720	3	3	3	0	0	9
R7QQ99	R7QQ99	2	2	2	tr|R7QQ99|R7QQ99_CHOCR NADH:ubiquinone oxidoreductase OS=Chondrus crispus OX=2769 GN=CHC_T00010290001 PE=3 SV=1	1	2	2	2	2	2	2	0	0	2	2	2	0	0	2	2	2	0	0	16.2	16.2	16.2	14727	130	130	0	12763	By MS/MS	By MS/MS	By MS/MS			16.2	16.2	16.2	0	0	578400	2	1	2	0	0	5
R7QLW7	R7QLW7	3	3	3	tr|R7QLW7|R7QLW7_CHOCR Heat Shock Protein 10, HSP10 OS=Chondrus crispus OX=2769 GN=CHC_T00009161001 PE=3 SV=1	1	3	3	3	3	3	3	1	0	3	3	3	1	0	3	3	3	1	0	37.6	37.6	37.6	10604	101	101	0	20374	By MS/MS	By MS/MS	By MS/MS	By matching		37.6	37.6	37.6	8.9	0	505380	2	3	4	0	0	9
R7QSW7	R7QSW7	2	2	2	tr|R7QSW7|R7QSW7_CHOCR 3(2),5-bisphosphate nucleotidase OS=Chondrus crispus OX=2769 GN=CHC_T00008454001 PE=3 SV=1	1	2	2	2	2	2	1	0	0	2	2	1	0	0	2	2	1	0	0	7.1	7.1	7.1	44067	410	410	0	75289	By MS/MS	By MS/MS	By MS/MS			7.1	7.1	3.4	0	0	487480	1	1	1	0	0	3
R7QDQ9	R7QDQ9	2	2	2	tr|R7QDQ9|R7QDQ9_CHOCR Small GTP-binding protein Arf1 OS=Chondrus crispus OX=2769 GN=CHC_T00008825001 PE=3 SV=1	1	2	2	2	2	2	2	0	0	2	2	2	0	0	2	2	2	0	0	10.1	10.1	10.1	20184	179	179	0	35715	By MS/MS	By MS/MS	By MS/MS			10.1	10.1	10.1	0	0	478820	1	1	3	0	0	5
R7QNX3	R7QNX3	2	2	2	tr|R7QNX3|R7QNX3_CHOCR 6-phosphogluconolactonase OS=Chondrus crispus OX=2769 GN=CHC_T00000675001 PE=3 SV=1	1	2	2	2	1	2	2	1	0	1	2	2	1	0	1	2	2	1	0	9.8	9.8	9.8	23619	224	224	0	13239	By MS/MS	By MS/MS	By MS/MS	By matching		4.5	9.8	9.8	4.5	0	457670	1	1	2	0	0	4
R7QA05	R7QA05	2	2	2	tr|R7QA05|R7QA05_CHOCR Uncharacterized protein OS=Chondrus crispus OX=2769 GN=CHC_T00002940001 PE=3 SV=1	1	2	2	2	0	2	2	0	0	0	2	2	0	0	0	2	2	0	0	8	8	8	25817	224	224	0	14957		By MS/MS	By MS/MS			0	8	8	0	0	442400	0	1	3	0	0	4
R7Q3N0	R7Q3N0	4	4	4	tr|R7Q3N0|R7Q3N0_CHOCR Peroxiredoxin, PRX1 OS=Chondrus crispus OX=2769 GN=CHC_T00010097001 PE=3 SV=1	1	4	4	4	2	2	4	0	0	2	2	4	0	0	2	2	4	0	0	18.9	18.9	18.9	27668	249	249	0	23192	By matching	By MS/MS	By MS/MS			8.8	8	18.9	0	0	369850	0	0	4	0	0	4
P53499;R7QI61;R7QEX9	P53499;R7QI61;R7QEX9	2;2;1	2;2;1	2;2;1	sp|P53499|ACT_CHOCR Actin OS=Chondrus crispus OX=2769 GN=AC PE=2 SV=1;tr|R7QI61|R7QI61_CHOCR Actin OS=Chondrus crispus OX=2769 GN=CHC_T00008840001 PE=3 SV=1;tr|R7QEX9|R7QEX9_CHOCR Actin OS=Chondrus crispus OX=2769 GN=CHC_T00008795001 PE=3 SV=1	3	2	2	2	1	2	1	0	0	1	2	1	0	0	1	2	1	0	0	6.4	6.4	6.4	41388	373	373;373;373	0	12672	By matching	By MS/MS	By matching			3.5	6.4	3.5	0	0	351360	0	3	0	0	0	3
R7QH95	R7QH95	2	2	2	tr|R7QH95|R7QH95_CHOCR Aspartate-semialdehyde dehydrogenase (AsA dehydrogenase) OS=Chondrus crispus OX=2769 GN=CHC_T00009423001 PE=4 SV=1	1	2	2	2	1	2	2	1	0	1	2	2	1	0	1	2	2	1	0	6.4	6.4	6.4	38749	362	362	0	11815	By matching	By MS/MS	By MS/MS	By matching		3.6	6.4	6.4	3.6	0	341800	0	1	1	0	0	2
R7QIU3	R7QIU3	2	2	2	tr|R7QIU3|R7QIU3_CHOCR Chaperonine 60 OS=Chondrus crispus OX=2769 GN=CHC_T00010148001 PE=3 SV=1	1	2	2	2	0	2	2	0	0	0	2	2	0	0	0	2	2	0	0	4.1	4.1	4.1	62047	585	585	0	12126		By MS/MS	By MS/MS			0	4.1	4.1	0	0	292410	0	2	1	0	0	3
R7QGV7	R7QGV7	4	4	4	tr|R7QGV7|R7QGV7_CHOCR Sulfate adenylyltransferase, ATPS OS=Chondrus crispus OX=2769 GN=CHC_T00008927001 PE=4 SV=1	1	4	4	4	2	2	4	0	0	2	2	4	0	0	2	2	4	0	0	13.4	13.4	13.4	46569	419	419	0	65341	By MS/MS	By MS/MS	By MS/MS			6.7	6.7	13.4	0	0	286570	1	1	4	0	0	6
M5DET5	M5DET5	2	2	2	tr|M5DET5|M5DET5_CHOCR Putative rubisco expression protein OS=Chondrus crispus OX=2769 GN=cbbX PE=3 SV=1	1	2	2	2	2	2	2	0	0	2	2	2	0	0	2	2	2	0	0	6.8	6.8	6.8	33824	295	295	0	12583	By MS/MS	By MS/MS	By MS/MS			6.8	6.8	6.8	0	0	214470	1	1	3	0	0	5
R7QUD9;R7QNN1	R7QUD9;R7QNN1	1;1	1;1	1;1	tr|R7QUD9|R7QUD9_CHOCR Gal-2,6-Sulfurylases II OS=Chondrus crispus OX=2769 GN=CHC_T00008308001 PE=4 SV=1;tr|R7QNN1|R7QNN1_CHOCR Gal-2,6-Sulfurylases II OS=Chondrus crispus OX=2769 GN=CHC_T00008447001 PE=4 SV=1	2	1	1	1	0	1	0	0	0	0	1	0	0	0	0	1	0	0	0	4.3	4.3	4.3	30565	278	278;278	0.0084034	59939		By MS/MS				0	4.3	0	0	0	200890	0	1	0	0	0	1
R7Q6I0	R7Q6I0	1	1	1	tr|R7Q6I0|R7Q6I0_CHOCR CYTOSOL_AP domain-containing protein OS=Chondrus crispus OX=2769 GN=CHC_T00002840001 PE=3 SV=1	1	1	1	1	1	1	0	0	0	1	1	0	0	0	1	1	0	0	0	2.1	2.1	2.1	59989	571	571	0	63893	By MS/MS	By MS/MS				2.1	2.1	0	0	0	192770	2	2	0	0	0	4
R7Q459	R7Q459	1	1	1	tr|R7Q459|R7Q459_CHOCR Uncharacterized protein OS=Chondrus crispus OX=2769 GN=CHC_T00008029001 PE=4 SV=1	1	1	1	1	0	1	0	0	0	0	1	0	0	0	0	1	0	0	0	2.3	2.3	2.3	41243	389	389	0	62766		By MS/MS				0	2.3	0	0	0	188730	0	0	0	0	0	0
R7QA38	R7QA38	1	1	1	tr|R7QA38|R7QA38_CHOCR N-acetyl-glutamate semialdehyde dehydrogenase OS=Chondrus crispus OX=2769 GN=CHC_T00009278001 PE=3 SV=1	1	1	1	1	0	1	0	0	0	0	1	0	0	0	0	1	0	0	0	3.1	3.1	3.1	41.74	385	385	0	65126		By MS/MS				0	3.1	0	0	0	127220	0	1	0	0	0	1
R7QUC3	R7QUC3	1	1	1	tr|R7QUC3|R7QUC3_CHOCR DPBB_1 domain-containing protein OS=Chondrus crispus OX=2769 GN=CHC_T00007681001 PE=4 SV=1	1	1	1	1	1	1	1	0	0	1	1	1	0	0	1	1	1	0	0	4.5	4.5	4.5	38901	356	356	0	62974	By MS/MS	By MS/MS	By MS/MS			4.5	4.5	4.5	0	0	102410	1	0	1	0	0	2
[truncated: 12 more columns]

## Sheet: 160
Table A1-C. List of protein groups identified by LC-MS/MS analysis in the extracts obtained by the hydrothermal treatment of Chondrus crispus with subcritical water at 160°C
Protein IDs	Majority protein IDs	Peptide counts (all)	Peptide counts (razor+unique)	Peptide counts (unique)	Fasta headers	Number of proteins	Peptides	Razor + unique peptides	Unique peptides	Peptides 1	Peptides 2	Peptides 3	Peptides 4	Peptides 5	Razor + unique peptides 1	Razor + unique peptides 2	Razor + unique peptides 3	Razor + unique peptides 4	Razor + unique peptides 5	Unique peptides 1	Unique peptides 2	Unique peptides 3	Unique peptides 4	Unique peptides 5	Sequence coverage [%]	Unique + razor sequence coverage [%]	Unique sequence coverage [%]	Mol. weight [kDa]	Sequence length	Sequence lengths	Q-value	Score	Identification type 1	Identification type 2	Identification type 3	Identification type 4	Identification type 5	Sequence coverage 1 [%]	Sequence coverage 2 [%]	Sequence coverage 3 [%]	Sequence coverage 4 [%]	Sequence coverage 5 [%]	LFQ intensity 160	MS/MS count 1	MS/MS count 2	MS/MS count 3	MS/MS count 4	MS/MS count 5	MS/MS count
M5DDI2	M5DDI2	6	6	6	tr|M5DDI2|M5DDI2_CHOCR R-phycoerythrin class I beta subunit OS=Chondrus crispus OX=2769 GN=cpeB PE=3 SV=1	1	6	6	6	5	5	4	4	2	5	5	4	4	2	5	5	4	4	2	31.6	31.6	31.6	18426	177	177	0	323.31	By MS/MS	By MS/MS	By MS/MS	By MS/MS	By MS/MS	28.2	26.6	23.2	23.2	15.3	214290000	9	14	26	10	2	61
M5DDJ6;A0A1B1QDJ4;A0A023I3L0;A0A0K0KTX1;P48691;A0A0S4FKW0;A0A0U5QLI5;A0A0U5PXH2;A0A0K6S617	M5DDJ6;A0A1B1QDJ4;A0A023I3L0;A0A0K0KTX1;P48691	6;4;4;4;4;1;1;1;1	6;4;4;4;4;1;1;1;1	6;4;4;4;4;1;1;1;1	tr|M5DDJ6|M5DDJ6_CHOCR Ribulose bisphosphate carboxylase large chain OS=Chondrus crispus OX=2769 GN=rbcL PE=3 SV=1;tr|A0A1B1QDJ4|A0A1B1QDJ4_CHOCR Ribulose bisphosphate carboxylase large chain (Fragment) OS=Chondrus crispus OX=2769 GN=rbcL PE=3 SV=1;tr|A0A0	9	6	6	6	4	6	6	4	1	4	6	6	4	1	4	6	6	4	1	16.4	16.4	16.4	54028	488	488;441;452;463;467;335;336;345;346	0	323.31	By MS/MS	By MS/MS	By MS/MS	By MS/MS	By MS/MS	8	16.4	16.4	8	2	150300000	8	24	38	3	1	74
M5DDK1	M5DDK1	5	5	5	tr|M5DDK1|M5DDK1_CHOCR Phycocyanin, alpha chain OS=Chondrus crispus OX=2769 GN=cpcA PE=3 SV=1	1	5	5	5	4	5	5	2	0	4	5	5	2	0	4	5	5	2	0	37.7	37.7	37.7	17567	162	162	0	177.8	By MS/MS	By MS/MS	By MS/MS	By MS/MS		36.4	37.7	37.7	16.7	0	50310000	4	15	23	3	0	45
M5DDI6	M5DDI6	9	9	8	tr|M5DDI6|M5DDI6_CHOCR Allophycocyanin, beta chain OS=Chondrus crispus OX=2769 GN=apcB PE=3 SV=1	1	9	9	8	7	9	7	4	0	7	9	7	4	0	6	8	6	3	0	65.2	65.2	60.9	17589	161	161	0	323.31	By MS/MS	By MS/MS	By MS/MS	By matching		50.9	65.2	53.4	24.2	0	38074000	6	22	24	0	0	52
M5DDI5	M5DDI5	5	5	5	tr|M5DDI5|M5DDI5_CHOCR Phycocyanin, beta chain OS=Chondrus crispus OX=2769 GN=cpcB PE=3 SV=1	1	5	5	5	4	5	4	3	0	4	5	4	3	0	4	5	4	3	0	37.2	37.2	37.2	18231	172	172	0	323.31	By MS/MS	By MS/MS	By MS/MS	By MS/MS		27.3	37.2	27.3	23.3	0	28995000	5	12	18	1	0	36
M5DDJ9	M5DDJ9	3	3	3	tr|M5DDJ9|M5DDJ9_CHOCR R-phycoerythrin class I alpha subunit OS=Chondrus crispus OX=2769 GN=cpeA PE=3 SV=1	1	3	3	3	3	2	3	2	0	3	2	3	2	0	3	2	3	2	0	23.2	23.2	23.2	17738	164	164	0	323.31	By MS/MS	By MS/MS	By MS/MS	By MS/MS		23.2	18.9	23.2	18.9	0	26409000	5	14	33	4	0	56
M5DBY2	M5DBY2	6	5	5	tr|M5DBY2|M5DBY2_CHOCR ATP synthase subunit alpha OS=Chondrus crispus OX=2769 GN=atpA PE=3 SV=1	1	6	5	5	4	5	6	2	0	3	4	5	1	0	3	4	5	1	0	12.9	11.5	11.5	54367	503	503	0	323.31	By MS/MS	By MS/MS	By MS/MS	By matching		8.5	10.5	12.9	3.2	0	17255000	3	8	19	0	0	30
R7QSM0	R7QSM0	4	4	4	tr|R7QSM0|R7QSM0_CHOCR Fructose-bisphosphate aldolase OS=Chondrus crispus OX=2769 GN=CHC_T00008586001 PE=3 SV=1	1	4	4	4	4	4	4	2	0	4	4	4	2	0	4	4	4	2	0	12.9	12.9	12.9	42.67	396	396	0	234.52	By MS/MS	By MS/MS	By MS/MS	By MS/MS		12.9	12.9	12.9	5.8	0	17039000	5	6	13	2	0	26
R7QMR3	R7QMR3	7	7	6	tr|R7QMR3|R7QMR3_CHOCR ATP synthase subunit alpha OS=Chondrus crispus OX=2769 GN=CHC_T00009194001 PE=3 SV=1	1	7	7	6	6	6	7	3	0	6	6	7	3	0	5	5	6	2	0	14.1	14.1	12.8	59168	547	547	0	207.28	By MS/MS	By MS/MS	By MS/MS	By matching		11.9	11.9	14.1	4.6	0	11272000	8	8	11	0	0	27
M5DDG4	M5DDG4	7	6	6	tr|M5DDG4|M5DDG4_CHOCR Allophycocyanin, alpha chain OS=Chondrus crispus OX=2769 GN=apcA PE=3 SV=1	1	7	6	6	7	6	6	5	0	6	5	5	4	0	6	5	5	4	0	52.8	48.4	48.4	17436	161	161	0	323.31	By MS/MS	By MS/MS	By MS/MS	By MS/MS		52.8	38.5	47.2	36	0	9904000	4	6	16	1	0	27
R7QN31	R7QN31	2	2	2	tr|R7QN31|R7QN31_CHOCR DNA-directed RNA polymerase OS=Chondrus crispus OX=2769 GN=CHC_T00000161001 PE=3 SV=1	1	2	2	2	1	0	1	0	0	1	0	1	0	0	1	0	1	0	0	2.8	2.8	2.8	102.79	928	928	0	13169	By MS/MS		By MS/MS			1.5	0	1.3	0	0	8871500	1	0	1	0	0	2
R7Q2P4	R7Q2P4	1	1	1	tr|R7Q2P4|R7Q2P4_CHOCR Photolyase/cryptochrome alpha/beta domain-containing protein OS=Chondrus crispus OX=2769 GN=CHC_T00001385001 PE=3 SV=1	1	1	1	1	1	1	1	0	0	1	1	1	0	0	1	1	1	0	0	0.9	0.9	0.9	156.81	1417	1417	0	78181	By MS/MS	By matching	By MS/MS			0.9	0.9	0.9	0	0	8645400	0	0	2	0	0	2
R7QC41	R7QC41	7	7	7	tr|R7QC41|R7QC41_CHOCR Myo-inositol dehydrogenase OS=Chondrus crispus OX=2769 GN=CHC_T00009290001 PE=4 SV=1	1	7	7	7	6	5	7	3	0	6	5	7	3	0	6	5	7	3	0	20.7	20.7	20.7	40471	368	368	0	302.99	By MS/MS	By MS/MS	By MS/MS	By matching		17.4	14.7	20.7	8.4	0	7177700	5	7	8	0	0	20
M5DD55	M5DD55	1	1	1	tr|M5DD55|M5DD55_CHOCR Photosystem II reaction center protein L OS=Chondrus crispus OX=2769 GN=psbL PE=3 SV=1	1	1	1	1	1	1	1	0	0	1	1	1	0	0	1	1	1	0	0	36.8	36.8	36.8	43621	38	38	0	76853	By MS/MS	By MS/MS	By MS/MS			36.8	36.8	36.8	0	0	6704200	2	1	1	0	0	4
R7Q5A8	R7Q5A8	8	8	8	tr|R7Q5A8|R7Q5A8_CHOCR Heat Shock Protein 70, HSP70 OS=Chondrus crispus OX=2769 GN=CHC_T00010187001 PE=3 SV=1	1	8	8	8	6	6	7	2	0	6	6	7	2	0	6	6	7	2	0	15.9	15.9	15.9	71629	656	656	0	258.5	By MS/MS	By MS/MS	By MS/MS	By matching		11.7	12	13.4	3.7	0	6549600	7	10	15	0	0	32
R7QG34	R7QG34	5	5	5	tr|R7QG34|R7QG34_CHOCR Ferritin OS=Chondrus crispus OX=2769 GN=CHC_T00008639001 PE=3 SV=1	1	5	5	5	4	5	5	1	0	4	5	5	1	0	4	5	5	1	0	20.5	20.5	20.5	27819	249	249	0	323.31	By MS/MS	By MS/MS	By MS/MS	By matching		20.1	20.5	20.5	4	0	5795300	5	12	6	0	0	23
M5DES8	M5DES8	8	8	7	tr|M5DES8|M5DES8_CHOCR ATP synthase subunit beta OS=Chondrus crispus OX=2769 GN=atpB PE=3 SV=1	1	8	8	7	5	8	8	1	0	5	8	8	1	0	4	7	7	1	0	23.1	23.1	20.8	50808	472	472	0	323.31	By MS/MS	By MS/MS	By MS/MS	By MS/MS		14	23.1	23.1	2.5	0	5567600	4	10	15	1	0	30
R7QEC8;P34920	R7QEC8;P34920	3;2	3;2	3;2	tr|R7QEC8|R7QEC8_CHOCR Glyceraldehyde-3-phosphate dehydrogenase OS=Chondrus crispus OX=2769 GN=CHC_T00009523001 PE=3 SV=1;sp|P34920|G3PC_CHOCR Glyceraldehyde-3-phosphate dehydrogenase, cytosolic OS=Chondrus crispus OX=2769 GN=GAPC PE=2 SV=1	2	3	3	3	3	3	3	2	0	3	3	3	2	0	3	3	3	2	0	11.9	11.9	11.9	35884	335	335;335	0	70243	By MS/MS	By MS/MS	By MS/MS	By MS/MS		11.9	11.9	11.9	8.7	0	4808400	4	3	11	1	0	19
M5DD36	M5DD36	5	5	5	tr|M5DD36|M5DD36_CHOCR Ribulose bisphosphate carboxylase, small chain OS=Chondrus crispus OX=2769 GN=rbcS PE=4 SV=1	1	5	5	5	2	3	5	0	0	2	3	5	0	0	2	3	5	0	0	36.2	36.2	36.2	16183	138	138	0	304.17	By MS/MS	By MS/MS	By MS/MS			13.8	28.3	36.2	0	0	4716200	1	3	15	0	0	19
R7QG98	R7QG98	5	5	5	tr|R7QG98|R7QG98_CHOCR Probable inositol 2-dehydrogenase OS=Chondrus crispus OX=2769 GN=CHC_T00009082001 PE=4 SV=1	1	5	5	5	3	5	5	1	0	3	5	5	1	0	3	5	5	1	0	16.1	16.1	16.1	39068	367	367	0	37095	By MS/MS	By MS/MS	By MS/MS	By MS/MS		8.2	16.1	16.1	3	0	3965800	2	4	6	1	0	13
R7QGX5	R7QGX5	1	1	1	tr|R7QGX5|R7QGX5_CHOCR Uncharacterized protein OS=Chondrus crispus OX=2769 GN=CHC_T00005057001 PE=4 SV=1	1	1	1	1	1	1	1	0	0	1	1	1	0	0	1	1	1	0	0	0.8	0.8	0.8	149.39	1361	1361	0.0044248	61248	By MS/MS	By MS/MS	By MS/MS			0.8	0.8	0.8	0	0	3948500	0	2	1	0	0	3
R7Q1G0	R7Q1G0	8	8	8	tr|R7Q1G0|R7Q1G0_CHOCR Translation elongation factor eEF1, subunit alpha OS=Chondrus crispus OX=2769 GN=CHC_T00009511001 PE=3 SV=1	1	8	8	8	3	5	8	1	0	3	5	8	1	0	3	5	8	1	0	21.1	21.1	21.1	50713	464	464	0	73373	By MS/MS	By MS/MS	By MS/MS	By matching		6.9	14.9	21.1	1.9	0	3937800	4	8	8	0	0	20
R7QGV7	R7QGV7	4	4	4	tr|R7QGV7|R7QGV7_CHOCR Sulfate adenylyltransferase, ATPS OS=Chondrus crispus OX=2769 GN=CHC_T00008927001 PE=4 SV=1	1	4	4	4	2	2	4	0	0	2	2	4	0	0	2	2	4	0	0	13.4	13.4	13.4	46569	419	419	0	65341	By MS/MS	By MS/MS	By MS/MS			6.7	6.7	13.4	0	0	3723300	1	1	4	0	0	6
Q37174;P34919	Q37174;P34919	2;2	2;2	2;2	tr|Q37174|Q37174_CHOCR Glyceraldehyde-3-phosphate dehydrogenase OS=Chondrus crispus OX=2769 GN=GapA PE=3 SV=1;sp|P34919|G3PA_CHOCR Glyceraldehyde-3-phosphate dehydrogenase, chloroplastic OS=Chondrus crispus OX=2769 GN=GAPA PE=2 SV=1	2	2	2	2	2	2	2	1	0	2	2	2	1	0	2	2	2	1	0	6	6	6	44444	414	414;414	0	103.41	By MS/MS	By MS/MS	By MS/MS	By MS/MS		6	6	6	3.6	0	3583200	2	3	2	2	0	9
R7QTA3	R7QTA3	2	2	2	tr|R7QTA3|R7QTA3_CHOCR Chloroplast F-type ATPase CF1 subunit gamma OS=Chondrus crispus OX=2769 GN=CHC_T00008719001 PE=3 SV=1	1	2	2	2	2	2	2	0	0	2	2	2	0	0	2	2	2	0	0	6.7	6.7	6.7	34512	315	315	0	179.54	By MS/MS	By MS/MS	By MS/MS			6.7	6.7	6.7	0	0	3457400	3	3	8	0	0	14
R7QBL5	R7QBL5	1	1	1	tr|R7QBL5|R7QBL5_CHOCR Serine/threonine protein kinase OS=Chondrus crispus OX=2769 GN=CHC_T00009315001 PE=4 SV=1	1	1	1	1	1	1	1	0	0	1	1	1	0	0	1	1	1	0	0	0.9	0.9	0.9	104.77	949	949	0.0044843	61421	By matching	By MS/MS	By MS/MS			0.9	0.9	0.9	0	0	3237200	0	1	1	0	0	2
R7Q3Q0	R7Q3Q0	5	5	5	tr|R7Q3Q0|R7Q3Q0_CHOCR Protein disulfide-isomerase OS=Chondrus crispus OX=2769 GN=CHC_T00008626001 PE=3 SV=1	1	5	5	5	4	3	5	1	0	4	3	5	1	0	4	3	5	1	0	9.6	9.6	9.6	59967	539	539	0	125.7	By MS/MS	By MS/MS	By MS/MS	By matching		7.4	5.9	9.6	1.5	0	3077700	4	5	6	0	0	15
R7QBR9	R7QBR9	2	2	2	tr|R7QBR9|R7QBR9_CHOCR Nucleoside-diphosphate kinase OS=Chondrus crispus OX=2769 GN=CHC_T00009233001 PE=3 SV=1	1	2	2	2	2	1	2	0	0	2	1	2	0	0	2	1	2	0	0	13.4	13.4	13.4	16134	149	149	0	11466	By MS/MS	By MS/MS	By MS/MS			13.4	6	13.4	0	0	2942800	1	1	2	0	0	4
M5DCS4;Q52W75	M5DCS4;Q52W75	4;2	4;2	4;2	tr|M5DCS4|M5DCS4_CHOCR Photosystem II CP43 reaction center protein OS=Chondrus crispus OX=2769 GN=psbC PE=3 SV=1;tr|Q52W75|Q52W75_CHOCR Photosystem II CP43 reaction center protein (Fragment) OS=Chondrus crispus OX=2769 GN=psbC PE=3 SV=1	2	4	4	4	4	3	4	1	0	4	3	4	1	0	4	3	4	1	0	12.1	12.1	12.1	50299	461	461;330	0	132.42	By MS/MS	By MS/MS	By MS/MS	By matching		12.1	9.1	12.1	3.5	0	2725400	1	3	4	0	0	8
M5DET7	M5DET7	4	4	4	tr|M5DET7|M5DET7_CHOCR Phycobilisome rod-core linker polypeptide OS=Chondrus crispus OX=2769 GN=cpcG PE=3 SV=1	1	4	4	4	2	3	4	1	0	2	3	4	1	0	2	3	4	1	0	20.9	20.9	20.9	27241	234	234	0	34084	By matching	By MS/MS	By MS/MS	By matching		10.7	17.1	20.9	6	0	2685700	0	2	8	0	0	10
A0FLB8;Q9M657;R7QIG0	A0FLB8;Q9M657;R7QIG0	2;2;2	2;2;2	2;2;2	tr|A0FLB8|A0FLB8_CHOCR Elongation factor 2 (Fragment) OS=Chondrus crispus OX=2769 GN=EF2 PE=4 SV=1;tr|Q9M657|Q9M657_CHOCR Elongation factor 2 (Fragment) OS=Chondrus crispus OX=2769 GN=EF2 PE=3 SV=1;tr|R7QIG0|R7QIG0_CHOCR Translation elongation factor eEF2	3	2	2	2	2	2	2	1	0	2	2	2	1	0	2	2	2	1	0	3	3	3	62.46	561	561;765;841	0	13494	By MS/MS	By MS/MS	By MS/MS	By matching		3	3	3	1.4	0	2408500	1	1	1	0	0	3
R7Q4T2	R7Q4T2	2	2	2	tr|R7Q4T2|R7Q4T2_CHOCR Cell division protein FtsH OS=Chondrus crispus OX=2769 GN=CHC_T00009248001 PE=3 SV=1	1	2	2	2	2	2	2	1	0	2	2	2	1	0	2	2	2	1	0	2.4	2.4	2.4	75771	711	711	0	12208	By matching	By matching	By MS/MS	By MS/MS		2.4	2.4	2.4	1.1	0	2343700	0	0	2	1	0	3
R7QMU3	R7QMU3	6	6	6	tr|R7QMU3|R7QMU3_CHOCR Transketolase (Fragment) OS=Chondrus crispus OX=2769 GN=CHC_T00009390001 PE=3 SV=1	1	6	6	6	3	6	5	0	0	3	6	5	0	0	3	6	5	0	0	9.3	9.3	9.3	72206	670	670	0	91387	By MS/MS	By MS/MS	By MS/MS			4.6	9.3	7.9	0	0	2259800	2	3	7	0	0	12
R7QNK3;R7Q9E9;R7QUC0;R7QTB2	R7QNK3;R7Q9E9;R7QUC0;R7QTB2	2;1;1;1	2;1;1;1	1;0;0;0	tr|R7QNK3|R7QNK3_CHOCR Uncharacterized protein OS=Chondrus crispus OX=2769 GN=CHC_T00000065001 PE=4 SV=1;tr|R7Q9E9|R7Q9E9_CHOCR Vanadium-dependent bromoperoxidase, vBPO OS=Chondrus crispus OX=2769 GN=CHC_T00009216001 PE=4 SV=1;tr|R7QUC0|R7QUC0_CHOCR Unchar	4	2	2	1	2	2	2	0	0	2	2	2	0	0	1	1	1	0	0	4.2	4.2	2.2	50877	455	455;607;611;631	0	59.14	By MS/MS	By MS/MS	By MS/MS			4.2	4.2	4.2	0	0	2127500	1	1	2	0	0	4
R7QA60	R7QA60	5	5	5	tr|R7QA60|R7QA60_CHOCR Translation initiation factor eIF4, subunit A OS=Chondrus crispus OX=2769 GN=CHC_T00008748001 PE=4 SV=1	1	5	5	5	4	4	4	1	0	4	4	4	1	0	4	4	4	1	0	11.9	11.9	11.9	48496	428	428	0	38068	By MS/MS	By MS/MS	By MS/MS	By matching		9.6	9.6	10.3	1.6	0	2127300	3	7	5	0	0	15
R7QQ45	R7QQ45	8	7	7	tr|R7QQ45|R7QQ45_CHOCR ATP synthase subunit beta OS=Chondrus crispus OX=2769 GN=CHC_T00009073001 PE=3 SV=1	1	8	7	7	2	4	6	1	0	1	3	5	1	0	1	3	5	1	0	19.2	17.1	17.1	57542	537	537	0	47771	By matching	By MS/MS	By MS/MS	By matching		3.9	9.7	13.4	2.2	0	1879500	0	5	11	0	0	16
R7Q5B4	R7Q5B4	1	1	1	tr|R7Q5B4|R7Q5B4_CHOCR Uncharacterized protein OS=Chondrus crispus OX=2769 GN=CHC_T00002528001 PE=4 SV=1	1	1	1	1	1	0	1	0	0	1	0	1	0	0	1	0	1	0	0	9.7	9.7	9.7	14628	124	124	0	67513	By matching		By MS/MS			9.7	0	9.7	0	0	1862500	0	0	1	0	0	1
R7QAA8	R7QAA8	3	3	3	tr|R7QAA8|R7QAA8_CHOCR Transitional endoplasmic reticulum ATPase (Valosin-containing protein) OS=Chondrus crispus OX=2769 GN=CHC_T00008704001 PE=4 SV=1	1	3	3	3	1	1	3	0	0	1	1	3	0	0	1	1	3	0	0	4.8	4.8	4.8	89.69	818	818	0	19644	By MS/MS	By MS/MS	By MS/MS			1.8	1.5	4.8	0	0	1759000	1	0	4	0	0	5
R7Q5I9	R7Q5I9	3	3	3	tr|R7Q5I9|R7Q5I9_CHOCR Thioredoxin domain-containing protein OS=Chondrus crispus OX=2769 GN=CHC_T00001518001 PE=3 SV=1	1	3	3	3	3	2	3	0	0	3	2	3	0	0	3	2	3	0	0	13.2	13.2	13.2	24725	227	227	0	30656	By MS/MS	By MS/MS	By MS/MS			13.2	7.9	13.2	0	0	1721900	1	3	7	0	0	11
M5DBK0	M5DBK0	2	2	2	tr|M5DBK0|M5DBK0_CHOCR Cytochrome c550 OS=Chondrus crispus OX=2769 GN=psbV PE=3 SV=1	1	2	2	2	2	2	2	0	0	2	2	2	0	0	2	2	2	0	0	16	16	16	18115	163	163	0	45826	By MS/MS	By MS/MS	By MS/MS			16	16	16	0	0	1604500	2	2	4	0	0	8
R7QE28	R7QE28	3	3	3	tr|R7QE28|R7QE28_CHOCR Putative Acetyl-CoA carboxylase biotin carboxyl carrier subunit OS=Chondrus crispus OX=2769 GN=CHC_T00008359001 PE=4 SV=1	1	3	3	3	3	3	3	0	0	3	3	3	0	0	3	3	3	0	0	8.2	8.2	8.2	27493	257	257	0	24276	By MS/MS	By MS/MS	By MS/MS			8.2	8.2	8.2	0	0	1603100	2	2	3	0	0	7
R7QQT8	R7QQT8	2	2	2	tr|R7QQT8|R7QQT8_CHOCR Ubiquitin OS=Chondrus crispus OX=2769 GN=CHC_T00010349001 PE=3 SV=1	1	2	2	2	2	2	2	2	0	2	2	2	2	0	2	2	2	2	0	13.5	13.5	13.5	18345	163	163	0	11994	By MS/MS	By MS/MS	By MS/MS	By matching		13.5	13.5	13.5	13.5	0	1592600	3	5	3	0	0	11
R7Q4Q2	R7Q4Q2	3	3	3	tr|R7Q4Q2|R7Q4Q2_CHOCR Fructose-bisphosphatase OS=Chondrus crispus OX=2769 GN=CHC_T00008570001 PE=3 SV=1	1	3	3	3	2	2	2	1	0	2	2	2	1	0	2	2	2	1	0	10.4	10.4	10.4	44024	405	405	0	21067	By matching	By MS/MS	By MS/MS	By matching		7.7	4.4	7.7	1.7	0	1515100	0	0	3	0	0	3
M5DDJ2	M5DDJ2	3	3	3	tr|M5DDJ2|M5DDJ2_CHOCR ATP synthase CFO B chain subunit II OS=Chondrus crispus OX=2769 GN=atpG PE=3 SV=1	1	3	3	3	2	3	3	1	0	2	3	3	1	0	2	3	3	1	0	21.6	21.6	21.6	18388	162	162	0	20237	By MS/MS	By MS/MS	By MS/MS	By matching		13	21.6	21.6	5.6	0	1452200	3	3	3	0	0	9
R7Q226	R7Q226	1	1	1	tr|R7Q226|R7Q226_CHOCR Uncharacterized protein OS=Chondrus crispus OX=2769 GN=CHC_T00001345001 PE=4 SV=1	1	1	1	1	0	0	1	0	0	0	0	1	0	0	0	0	1	0	0	2.9	2.9	2.9	54136	486	486	0.0045045	61639			By MS/MS			0	0	2.9	0	0	1424800	0	0	0	0	0	0
R7QJB2	R7QJB2	5	5	5	tr|R7QJB2|R7QJB2_CHOCR Calmodulin OS=Chondrus crispus OX=2769 GN=CHC_T00009119001 PE=3 SV=1	1	5	5	5	5	4	3	0	0	5	4	3	0	0	5	4	3	0	0	40	40	40	16816	150	150	0	42097	By MS/MS	By MS/MS	By MS/MS			40	28.7	18	0	0	1320300	12	7	4	0	0	23
R7QQ06	R7QQ06	2	2	2	tr|R7QQ06|R7QQ06_CHOCR Ferredoxin--NADP(+) reductase OS=Chondrus crispus OX=2769 GN=CHC_T00008519001 PE=3 SV=1	1	2	2	2	1	2	2	0	0	1	2	2	0	0	1	2	2	0	0	5.6	5.6	5.6	38202	340	340	0	13338	By MS/MS	By MS/MS	By MS/MS			2.1	5.6	5.6	0	0	1256900	1	1	3	0	0	5
R7QBP3	R7QBP3	1	1	1	tr|R7QBP3|R7QBP3_CHOCR Thioredoxin domain-containing protein OS=Chondrus crispus OX=2769 GN=CHC_T00003196001 PE=3 SV=1	1	1	1	1	1	1	1	0	0	1	1	1	0	0	1	1	1	0	0	7.9	7.9	7.9	20136	190	190	0	323.31	By MS/MS	By MS/MS	By MS/MS			7.9	7.9	7.9	0	0	1227400	2	5	5	0	0	12
R7QQS6	R7QQS6	2	2	2	tr|R7QQS6|R7QQS6_CHOCR Uncharacterized protein OS=Chondrus crispus OX=2769 GN=CHC_T00006782001 PE=3 SV=1	1	2	2	2	2	1	2	0	0	2	1	2	0	0	2	1	2	0	0	8.7	8.7	8.7	23968	218	218	0	70012	By matching	By MS/MS	By MS/MS			8.7	4.1	8.7	0	0	1186800	0	1	3	0	0	4
M5DBU8	M5DBU8	3	3	3	tr|M5DBU8|M5DBU8_CHOCR Anchor polypeptide OS=Chondrus crispus OX=2769 GN=apcE PE=3 SV=1	1	3	3	3	1	1	3	0	0	1	1	3	0	0	1	1	3	0	0	4.5	4.5	4.5	100.94	887	887	0	18665	By matching	By matching	By MS/MS			1.1	1.1	4.5	0	0	1158200	0	0	5	0	0	5
R7QEW7	R7QEW7	3	3	3	tr|R7QEW7|R7QEW7_CHOCR Vacuolar proton pump subunit B OS=Chondrus crispus OX=2769 GN=CHC_T00004901001 PE=3 SV=1	1	3	3	3	2	3	2	1	0	2	3	2	1	0	2	3	2	1	0	7.9	7.9	7.9	55619	504	504	0	41663	By MS/MS	By MS/MS	By MS/MS	By matching		4.8	7.9	4.8	2.4	0	1133600	1	4	2	0	0	7
R7QFZ7	R7QFZ7	3	3	3	tr|R7QFZ7|R7QFZ7_CHOCR Nucleoside-diphosphate kinase OS=Chondrus crispus OX=2769 GN=CHC_T00009258001 PE=3 SV=1	1	3	3	3	0	3	3	0	0	0	3	3	0	0	0	3	3	0	0	18.5	18.5	18.5	16733	151	151	0	21377		By MS/MS	By MS/MS			0	18.5	18.5	0	0	1080700	0	2	5	0	0	7
R7Q943;R7QKJ0	R7Q943	4;1	4;1	4;1	tr|R7Q943|R7Q943_CHOCR Uncharacterized protein OS=Chondrus crispus OX=2769 GN=CHC_T00002766001 PE=3 SV=1	2	4	4	4	2	3	4	0	0	2	3	4	0	0	2	3	4	0	0	9.3	9.3	9.3	71133	647	647;668	0	130.02	By MS/MS	By MS/MS	By MS/MS			3.6	7	9.3	0	0	1069400	3	2	5	0	0	10
R7QDJ8	R7QDJ8	4	4	4	tr|R7QDJ8|R7QDJ8_CHOCR Chaperonine 60 OS=Chondrus crispus OX=2769 GN=CHC_T00008986001 PE=3 SV=1	1	4	4	4	1	3	4	0	0	1	3	4	0	0	1	3	4	0	0	7.1	7.1	7.1	61089	577	577	0	39538	By matching	By MS/MS	By MS/MS			1.6	5	7.1	0	0	1052500	0	2	3	0	0	5
R7QQQ6	R7QQQ6	1	1	1	tr|R7QQQ6|R7QQQ6_CHOCR PBS-linker domain-containing protein OS=Chondrus crispus OX=2769 GN=CHC_T00006765001 PE=3 SV=1	1	1	1	1	0	0	1	0	0	0	0	1	0	0	0	0	1	0	0	2.3	2.3	2.3	53883	484	484	0	6.3			By MS/MS			0	0	2.3	0	0	1041500	0	0	1	0	0	1
R7QDQ9	R7QDQ9	2	2	2	tr|R7QDQ9|R7QDQ9_CHOCR Small GTP-binding protein Arf1 OS=Chondrus crispus OX=2769 GN=CHC_T00008825001 PE=3 SV=1	1	2	2	2	2	2	2	0	0	2	2	2	0	0	2	2	2	0	0	10.1	10.1	10.1	20184	179	179	0	35715	By MS/MS	By MS/MS	By MS/MS			10.1	10.1	10.1	0	0	1025900	1	1	3	0	0	5
R7QGF6;Q24LS9	R7QGF6;Q24LS9	2;2	2;2	2;2	tr|R7QGF6|R7QGF6_CHOCR Phosphoribulokinase OS=Chondrus crispus OX=2769 GN=CHC_T00008651001 PE=3 SV=1;tr|Q24LS9|Q24LS9_CHOCR Phosphoribulokinase OS=Chondrus crispus OX=2769 GN=PRK PE=2 SV=1	2	2	2	2	1	1	2	0	0	1	1	2	0	0	1	1	2	0	0	5.8	5.8	5.8	42101	377	377;377	0	13284	By matching	By matching	By MS/MS			2.9	2.9	5.8	0	0	1018900	0	0	3	0	0	3
Q8GVE7;R7QAP7	Q8GVE7;R7QAP7	2;2	2;2	2;2	tr|Q8GVE7|Q8GVE7_CHOCR Phosphoglycerate kinase OS=Chondrus crispus OX=2769 GN=PGK1 PE=3 SV=1;tr|R7QAP7|R7QAP7_CHOCR Phosphoglycerate kinase OS=Chondrus crispus OX=2769 GN=CHC_T00004105001 PE=3 SV=1	2	2	2	2	2	2	2	1	0	2	2	2	1	0	2	2	2	1	0	5.7	5.7	5.7	47532	456	456;459	0	13216	By MS/MS	By MS/MS	By MS/MS	By matching		5.7	5.7	5.7	3.3	0	1005500	3	1	2	0	0	6
R7QD44	R7QD44	2	2	2	tr|R7QD44|R7QD44_CHOCR Uncharacterized protein OS=Chondrus crispus OX=2769 GN=CHC_T00004368001 PE=3 SV=1	1	2	2	2	1	1	2	0	0	1	1	2	0	0	1	1	2	0	0	17.1	17.1	17.1	18668	164	164	0	20667	By MS/MS	By matching	By MS/MS			6.1	6.1	17.1	0	0	992190	1	0	2	0	0	3
R7Q5Y6	R7Q5Y6	4	4	4	tr|R7Q5Y6|R7Q5Y6_CHOCR Plastid oxygen-evolving enhancer 1 OS=Chondrus crispus OX=2769 GN=CHC_T00008339001 PE=3 SV=1	1	4	4	4	2	2	4	0	0	2	2	4	0	0	2	2	4	0	0	18	18	18	26127	244	244	0	30824	By MS/MS	By MS/MS	By MS/MS			8.6	8.6	18	0	0	990070	1	2	4	0	0	7
R7Q4R4	R7Q4R4	4	4	4	tr|R7Q4R4|R7Q4R4_CHOCR T-complex protein 1 subunit gamma OS=Chondrus crispus OX=2769 GN=CHC_T00001659001 PE=3 SV=1	1	4	4	4	2	3	4	1	1	2	3	4	1	1	2	3	4	1	1	7.3	7.3	7.3	59.83	547	547	0	49233	By MS/MS	By MS/MS	By MS/MS	By MS/MS	By matching	3.1	4.9	7.3	1.3	1.3	961590	1	1	3	1	0	6
R7QLW7	R7QLW7	3	3	3	tr|R7QLW7|R7QLW7_CHOCR Heat Shock Protein 10, HSP10 OS=Chondrus crispus OX=2769 GN=CHC_T00009161001 PE=3 SV=1	1	3	3	3	3	3	3	1	0	3	3	3	1	0	3	3	3	1	0	37.6	37.6	37.6	10604	101	101	0	20374	By MS/MS	By MS/MS	By MS/MS	By matching		37.6	37.6	37.6	8.9	0	958700	2	3	4	0	0	9
R7QJK2	R7QJK2	3	3	3	tr|R7QJK2|R7QJK2_CHOCR Uncharacterized protein OS=Chondrus crispus OX=2769 GN=CHC_T00005841001 PE=4 SV=1	1	3	3	3	3	3	3	0	0	3	3	3	0	0	3	3	3	0	0	25	25	25	10775	100	100	0	22311	By MS/MS	By MS/MS	By MS/MS			25	25	25	0	0	924620	2	3	0	0	0	5
R7Q3N0	R7Q3N0	4	4	4	tr|R7Q3N0|R7Q3N0_CHOCR Peroxiredoxin, PRX1 OS=Chondrus crispus OX=2769 GN=CHC_T00010097001 PE=3 SV=1	1	4	4	4	2	2	4	0	0	2	2	4	0	0	2	2	4	0	0	18.9	18.9	18.9	27668	249	249	0	23192	By matching	By MS/MS	By MS/MS			8.8	8	18.9	0	0	875600	0	0	4	0	0	4
R7QNX3	R7QNX3	2	2	2	tr|R7QNX3|R7QNX3_CHOCR 6-phosphogluconolactonase OS=Chondrus crispus OX=2769 GN=CHC_T00000675001 PE=3 SV=1	1	2	2	2	1	2	2	1	0	1	2	2	1	0	1	2	2	1	0	9.8	9.8	9.8	23619	224	224	0	13239	By MS/MS	By MS/MS	By MS/MS	By matching		4.5	9.8	9.8	4.5	0	872400	1	1	2	0	0	4
R7QEK7;R7QUS8;R7QRK5;R7QJA8	R7QEK7	3;1;1;1	3;1;1;1	3;1;1;1	tr|R7QEK7|R7QEK7_CHOCR Glycine cleavage system P protein OS=Chondrus crispus OX=2769 GN=CHC_T00009122001 PE=3 SV=1	4	3	3	3	2	3	3	0	0	2	3	3	0	0	2	3	3	0	0	3.4	3.4	3.4	113.61	1042	1042;232;232;232	0	58.26	By MS/MS	By MS/MS	By MS/MS			1.8	3.4	3.4	0	0	871160	2	3	4	0	0	9
R7QPE9	R7QPE9	1	1	1	tr|R7QPE9|R7QPE9_CHOCR Probable ATP-dependent transporter ycf16 OS=Chondrus crispus OX=2769 GN=CHC_T00006824001 PE=3 SV=1	1	1	1	1	0	0	1	0	0	0	0	1	0	0	0	0	1	0	0	1.5	1.5	1.5	74409	679	679	1	-2			By MS/MS			0	0	1.5	0	0	767930	0	0	1	0	0	1
R7QCX9	R7QCX9	2	2	2	tr|R7QCX9|R7QCX9_CHOCR HATPase_c domain-containing protein OS=Chondrus crispus OX=2769 GN=CHC_T00003878001 PE=3 SV=1	1	2	2	2	2	2	2	0	0	2	2	2	0	0	2	2	2	0	0	3.2	3.2	3.2	84442	739	739	0	44591	By MS/MS	By MS/MS	By MS/MS			3.2	3.2	3.2	0	0	757360	1	2	3	0	0	6
R7QG79	R7QG79	2	2	2	tr|R7QG79|R7QG79_CHOCR Phosphopyruvate hydratase OS=Chondrus crispus OX=2769 GN=CHC_T00009127001 PE=3 SV=1	1	2	2	2	0	1	2	0	0	0	1	2	0	0	0	1	2	0	0	5.7	5.7	5.7	47069	441	441	0	12545		By matching	By MS/MS			0	2.3	5.7	0	0	693600	0	0	4	0	0	4
R7QIT7	R7QIT7	3	3	3	tr|R7QIT7|R7QIT7_CHOCR Na+-ATPase OS=Chondrus crispus OX=2769 GN=CHC_T00009537001 PE=3 SV=1	1	3	3	3	1	1	3	0	0	1	1	3	0	0	1	1	3	0	0	3.4	3.4	3.4	129.71	1179	1179	0	23282	By MS/MS	By MS/MS	By MS/MS			0.8	0.8	3.4	0	0	692270	1	1	3	0	0	5
R7QQ99	R7QQ99	2	2	2	tr|R7QQ99|R7QQ99_CHOCR NADH:ubiquinone oxidoreductase OS=Chondrus crispus OX=2769 GN=CHC_T00010290001 PE=3 SV=1	1	2	2	2	2	2	2	0	0	2	2	2	0	0	2	2	2	0	0	16.2	16.2	16.2	14727	130	130	0	12763	By MS/MS	By MS/MS	By MS/MS			16.2	16.2	16.2	0	0	688540	2	1	2	0	0	5
R7QEU0	R7QEU0	4	4	4	tr|R7QEU0|R7QEU0_CHOCR Presequence protease OS=Chondrus crispus OX=2769 GN=CHC_T00008259001 PE=3 SV=1	1	4	4	4	2	1	4	0	0	2	1	4	0	0	2	1	4	0	0	3.5	3.5	3.5	109.84	996	996	0	23559	By matching	By matching	By MS/MS			1.7	0.8	3.5	0	0	686640	0	0	4	0	0	4
R7QT19	R7QT19	2	2	2	tr|R7QT19|R7QT19_CHOCR Uncharacterized protein OS=Chondrus crispus OX=2769 GN=CHC_T00007301001 PE=4 SV=1	1	2	2	2	2	1	2	0	0	2	1	2	0	0	2	1	2	0	0	9.6	9.6	9.6	23.95	230	230	0	13.5	By MS/MS	By MS/MS	By MS/MS			9.6	4.8	9.6	0	0	656310	2	1	2	0	0	5
R7QIH5	R7QIH5	1	1	1	tr|R7QIH5|R7QIH5_CHOCR Uncharacterized protein OS=Chondrus crispus OX=2769 GN=CHC_T00005286001 PE=4 SV=1	1	1	1	1	0	0	1	0	0	0	0	1	0	0	0	0	1	0	0	1.5	1.5	1.5	62491	585	585	0.0044643	61378			By MS/MS			0	0	1.5	0	0	642350	0	0	1	0	0	1
R7QP23	R7QP23	1	1	1	tr|R7QP23|R7QP23_CHOCR Sel1-repeat containing protein OS=Chondrus crispus OX=2769 GN=CHC_T00009334001 PE=4 SV=1	1	1	1	1	0	0	1	0	0	0	0	1	0	0	0	0	1	0	0	2	2	2	60355	556	556	0	42746			By MS/MS			0	0	2	0	0	618270	0	0	4	0	0	4
R7QQI8	R7QQI8	2	2	2	tr|R7QQI8|R7QQI8_CHOCR NAC-A/B domain-containing protein OS=Chondrus crispus OX=2769 GN=CHC_T00007417001 PE=4 SV=1	1	2	2	2	2	2	2	0	0	2	2	2	0	0	2	2	2	0	0	11.4	11.4	11.4	22493	210	210	0	16.36	By MS/MS	By MS/MS	By MS/MS			11.4	11.4	11.4	0	0	612660	1	2	4	0	0	7
R7QSJ6	R7QSJ6	1	1	1	tr|R7QSJ6|R7QSJ6_CHOCR Uncharacterized protein OS=Chondrus crispus OX=2769 GN=CHC_T00007150001 PE=4 SV=1	1	1	1	1	1	1	1	0	0	1	1	1	0	0	1	1	1	0	0	3.6	3.6	3.6	30209	277	277	0.004329	60984	By matching	By matching	By MS/MS			3.6	3.6	3.6	0	0	597790	0	0	1	0	0	1
R7Q0H8	R7Q0H8	3	3	3	tr|R7Q0H8|R7Q0H8_CHOCR Carbamoyl-phosphate synthase (glutamine-hydrolyzing) OS=Chondrus crispus OX=2769 GN=CHC_T00008596001 PE=3 SV=1	1	3	3	3	0	0	3	0	0	0	0	3	0	0	0	0	3	0	0	2.8	2.8	2.8	124.01	1141	1141	0	28016			By MS/MS			0	0	2.8	0	0	592020	0	0	3	0	0	3
R7Q990	R7Q990	1	1	1	tr|R7Q990|R7Q990_CHOCR Cysteine synthase OS=Chondrus crispus OX=2769 GN=CHC_T00008705001 PE=3 SV=1	1	1	1	1	1	1	1	0	0	1	1	1	0	0	1	1	1	0	0	3.7	3.7	3.7	34094	326	326	0	17478	By MS/MS	By MS/MS	By MS/MS			3.7	3.7	3.7	0	0	585870	1	1	2	0	0	4
R7QQW5	R7QQW5	1	1	1	tr|R7QQW5|R7QQW5_CHOCR Uncharacterized protein OS=Chondrus crispus OX=2769 GN=CHC_T00007011001 PE=4 SV=1	1	1	1	1	1	1	1	0	0	1	1	1	0	0	1	1	1	0	0	3.7	3.7	3.7	23895	217	217	0	81293	By matching	By matching	By MS/MS			3.7	3.7	3.7	0	0	576050	0	0	1	0	0	1
M5DBT5	M5DBT5	1	1	1	tr|M5DBT5|M5DBT5_CHOCR Photosystem I subunit II OS=Chondrus crispus OX=2769 GN=psaD PE=3 SV=1	1	1	1	1	1	0	1	0	0	1	0	1	0	0	1	0	1	0	0	11.3	11.3	11.3	15809	141	141	0	83366	By matching		By MS/MS			11.3	0	11.3	0	0	565490	0	0	1	0	0	1
R7QIW3	R7QIW3	1	1	1	tr|R7QIW3|R7QIW3_CHOCR Metacaspase type II, MCP1 OS=Chondrus crispus OX=2769 GN=CHC_T00009024001 PE=4 SV=1	1	1	1	1	0	0	1	0	0	0	0	1	0	0	0	0	1	0	0	2.1	2.1	2.1	54214	534	534	0	63507			By MS/MS			0	0	2.1	0	0	562890	0	0	3	0	0	3
R7Q685	R7Q685	3	3	3	tr|R7Q685|R7Q685_CHOCR Carbonic anhydrase, gamma type OS=Chondrus crispus OX=2769 GN=CHC_T00010062001 PE=4 SV=1	1	3	3	3	2	2	3	0	0	2	2	3	0	0	2	2	3	0	0	13.3	13.3	13.3	27677	263	263	0	17649	By MS/MS	By MS/MS	By MS/MS			8.4	8.4	13.3	0	0	551350	2	1	2	0	0	5
R7QA05	R7QA05	2	2	2	tr|R7QA05|R7QA05_CHOCR Uncharacterized protein OS=Chondrus crispus OX=2769 GN=CHC_T00002940001 PE=3 SV=1	1	2	2	2	0	2	2	0	0	0	2	2	0	0	0	2	2	0	0	8	8	8	25817	224	224	0	14957		By MS/MS	By MS/MS			0	8	8	0	0	550420	0	1	3	0	0	4
R7QQQ3	R7QQQ3	2	2	2	tr|R7QQQ3|R7QQQ3_CHOCR H(+)-transporting two-sector ATPase OS=Chondrus crispus OX=2769 GN=CHC_T00010260001 PE=3 SV=1	1	2	2	2	1	0	2	0	0	1	0	2	0	0	1	0	2	0	0	5.2	5.2	5.2	67149	614	614	0	17373	By matching		By MS/MS			2.4	0	5.2	0	0	542570	0	0	2	0	0	2
R7Q9V6	R7Q9V6	1	1	1	tr|R7Q9V6|R7Q9V6_CHOCR Tubulin beta chain OS=Chondrus crispus OX=2769 GN=CHC_T00008909001 PE=3 SV=1	1	1	1	1	0	0	1	0	0	0	0	1	0	0	0	0	1	0	0	2.6	2.6	2.6	50381	456	456	0	71476			By MS/MS			0	0	2.6	0	0	536320	0	0	1	0	0	1
R7QJT3	R7QJT3	2	2	2	tr|R7QJT3|R7QJT3_CHOCR Heat Shock Protein GrpE OS=Chondrus crispus OX=2769 GN=CHC_T00008372001 PE=3 SV=1	1	2	2	2	2	2	2	1	0	2	2	2	1	0	2	2	2	1	0	7.3	7.3	7.3	25105	234	234	0	11754	By MS/MS	By MS/MS	By MS/MS	By matching		7.3	7.3	7.3	3.8	0	520040	1	1	1	0	0	3
M5DET5	M5DET5	2	2	2	tr|M5DET5|M5DET5_CHOCR Putative rubisco expression protein OS=Chondrus crispus OX=2769 GN=cbbX PE=3 SV=1	1	2	2	2	2	2	2	0	0	2	2	2	0	0	2	2	2	0	0	6.8	6.8	6.8	33824	295	295	0	12583	By MS/MS	By MS/MS	By MS/MS			6.8	6.8	6.8	0	0	516420	1	1	3	0	0	5
R7Q4Z9	R7Q4Z9	1	1	1	tr|R7Q4Z9|R7Q4Z9_CHOCR Proteasome subunit alpha type OS=Chondrus crispus OX=2769 GN=CHC_T00008941001 PE=3 SV=1	1	1	1	1	1	1	1	0	0	1	1	1	0	0	1	1	1	0	0	4.8	4.8	4.8	27051	250	250	0	68389	By matching	By MS/MS	By MS/MS			4.8	4.8	4.8	0	0	510030	0	1	1	0	0	2
M5DES2	M5DES2	2	2	2	tr|M5DES2|M5DES2_CHOCR Chaperone protein DnaK OS=Chondrus crispus OX=2769 GN=dnaK PE=3 SV=1	1	2	2	2	1	1	2	0	0	1	1	2	0	0	1	1	2	0	0	3.4	3.4	3.4	68201	624	624	0	16408	By MS/MS	By MS/MS	By MS/MS			1.9	1.9	3.4	0	0	505780	1	0	4	0	0	5
R7QJU3	R7QJU3	2	2	2	tr|R7QJU3|R7QJU3_CHOCR Enoyl-[acyl-carrier-protein] reductase [NADH] OS=Chondrus crispus OX=2769 GN=CHC_T00009325001 PE=3 SV=1	1	2	2	2	0	1	2	1	0	0	1	2	1	0	0	1	2	1	0	8.2	8.2	8.2	28057	267	267	0	14552		By MS/MS	By MS/MS	By matching		0	3.7	8.2	3.7	0	503910	0	1	2	0	0	3
R7QI02	R7QI02	1	1	1	tr|R7QI02|R7QI02_CHOCR Superoxide dismutase OS=Chondrus crispus OX=2769 GN=CHC_T00005214001 PE=3 SV=1	1	1	1	1	0	1	1	0	0	0	1	1	0	0	0	1	1	0	0	2.9	2.9	2.9	34334	311	311	0.0043478	61051		By matching	By MS/MS			0	2.9	2.9	0	0	501320	0	0	1	0	0	1
R7QQ72	R7QQ72	1	1	1	tr|R7QQ72|R7QQ72_CHOCR Animal heme peroxidase homologue OS=Chondrus crispus OX=2769 GN=CHC_T00010243001 PE=4 SV=1	1	1	1	1	1	1	1	0	0	1	1	1	0	0	1	1	1	0	0	1.7	1.7	1.7	67934	604	604	0	71806	By MS/MS	By MS/MS	By MS/MS			1.7	1.7	1.7	0	0	500280	1	1	2	0	0	4
R7QP71	R7QP71	2	2	2	tr|R7QP71|R7QP71_CHOCR Pyr_redox_2 domain-containing protein OS=Chondrus crispus OX=2769 GN=CHC_T00006866001 PE=4 SV=1	1	2	2	2	0	1	2	0	0	0	1	2	0	0	0	1	2	0	0	4.8	4.8	4.8	51364	476	476	0	14231		By matching	By MS/MS			0	2.9	4.8	0	0	495020	0	0	1	0	0	1
R7QJ19	R7QJ19	1	1	1	tr|R7QJ19|R7QJ19_CHOCR UnbV_ASPIC domain-containing protein OS=Chondrus crispus OX=2769 GN=CHC_T00005633001 PE=4 SV=1	1	1	1	1	0	0	1	0	0	0	0	1	0	0	0	0	1	0	0	1.7	1.7	1.7	76842	709	709	0	65564			By MS/MS			0	0	1.7	0	0	479300	0	0	1	0	0	1
R7Q9L5	R7Q9L5	1	1	1	tr|R7Q9L5|R7Q9L5_CHOCR 5-adenylylsulfate reductase (Glutathione), APR, Rhodoplastic OS=Chondrus crispus OX=2769 GN=CHC_T00009224001 PE=4 SV=1	1	1	1	1	0	0	1	0	0	0	0	1	0	0	0	0	1	0	0	3.7	3.7	3.7	44234	401	401	0	15768			By MS/MS			0	0	3.7	0	0	460220	0	0	1	0	0	1
B1N8I3	B1N8I3	1	1	1	tr|B1N8I3|B1N8I3_CHOCR Glutathione S-transferase OS=Chondrus crispus OX=2769 GN=GST2 PE=2 SV=1	1	1	1	1	1	1	1	0	0	1	1	1	0	0	1	1	1	0	0	3.3	3.3	3.3	23721	209	209	0.004386	61158	By matching	By matching	By MS/MS			3.3	3.3	3.3	0	0	458730	0	0	2	0	0	2
M5DES3	M5DES3	1	1	1	tr|M5DES3|M5DES3_CHOCR Photosystem I P700 chlorophyll a apoprotein A2 OS=Chondrus crispus OX=2769 GN=psaB PE=3 SV=1	1	1	1	1	1	1	1	0	0	1	1	1	0	0	1	1	1	0	0	1.6	1.6	1.6	82.47	734	734	0	64972	By MS/MS	By MS/MS	By matching			1.6	1.6	1.6	0	0	442050	1	1	0	0	0	2
R7Q5V7	R7Q5V7	1	1	1	tr|R7Q5V7|R7Q5V7_CHOCR Uncharacterized protein OS=Chondrus crispus OX=2769 GN=CHC_T00001632001 PE=4 SV=1	1	1	1	1	1	1	1	0	0	1	1	1	0	0	1	1	1	0	0	2.3	2.3	2.3	43813	395	395	0.0045662	6176	By MS/MS	By MS/MS	By MS/MS			2.3	2.3	2.3	0	0	435370	1	2	1	0	0	4
R7QH95	R7QH95	2	2	2	tr|R7QH95|R7QH95_CHOCR Aspartate-semialdehyde dehydrogenase (AsA dehydrogenase) OS=Chondrus crispus OX=2769 GN=CHC_T00009423001 PE=4 SV=1	1	2	2	2	1	2	2	1	0	1	2	2	1	0	1	2	2	1	0	6.4	6.4	6.4	38749	362	362	0	11815	By matching	By MS/MS	By MS/MS	By matching		3.6	6.4	6.4	3.6	0	412290	0	1	1	0	0	2
R7QE69	R7QE69	1	1	1	tr|R7QE69|R7QE69_CHOCR Glutamate-1-semialdehyde 2,1-aminomutase OS=Chondrus crispus OX=2769 GN=CHC_T00008868001 PE=3 SV=1	1	1	1	1	0	1	1	0	0	0	1	1	0	0	0	1	1	0	0	3.7	3.7	3.7	45997	434	434	0	85803		By matching	By MS/MS			0	3.7	3.7	0	0	410740	0	0	2	0	0	2
M5DBN2	M5DBN2	1	1	1	tr|M5DBN2|M5DBN2_CHOCR 50S ribosomal protein L12 OS=Chondrus crispus OX=2769 GN=rpl12 PE=3 SV=1	1	1	1	1	1	1	1	0	0	1	1	1	0	0	1	1	1	0	0	6.1	6.1	6.1	14187	131	131	0	65759	By MS/MS	By matching	By MS/MS			6.1	6.1	6.1	0	0	408360	1	0	1	0	0	2
R7QAW6	R7QAW6	1	1	1	tr|R7QAW6|R7QAW6_CHOCR PBS-linker domain-containing protein OS=Chondrus crispus OX=2769 GN=CHC_T00003176001 PE=3 SV=1	1	1	1	1	1	1	1	0	0	1	1	1	0	0	1	1	1	0	0	2.5	2.5	2.5	39764	360	360	0.0042553	60338	By matching	By MS/MS	By MS/MS			2.5	2.5	2.5	0	0	402810	0	1	1	0	0	2
R7Q5H7	R7Q5H7	2	2	2	tr|R7Q5H7|R7Q5H7_CHOCR Coatomer subunit beta OS=Chondrus crispus OX=2769 GN=CHC_T00008290001 PE=3 SV=1	1	2	2	2	1	2	2	0	0	1	2	2	0	0	1	2	2	0	0	2	2	2	101.37	912	912	0	20084	By matching	By MS/MS	By MS/MS			1	2	2	0	0	391510	0	1	1	0	0	2
R7QH52	R7QH52	1	1	1	tr|R7QH52|R7QH52_CHOCR Uncharacterized protein OS=Chondrus crispus OX=2769 GN=CHC_T00005189001 PE=4 SV=1	1	1	1	1	0	1	1	0	0	0	1	1	0	0	0	1	1	0	0	1.5	1.5	1.5	94805	874	874	0	63486		By matching	By MS/MS			0	1.5	1.5	0	0	379000	0	0	1	0	0	1
R7QBC2	R7QBC2	3	3	3	tr|R7QBC2|R7QBC2_CHOCR CCT-beta OS=Chondrus crispus OX=2769 GN=CHC_T00003679001 PE=3 SV=1	1	3	3	3	1	1	3	0	0	1	1	3	0	0	1	1	3	0	0	6.7	6.7	6.7	57827	538	538	0	19669	By matching	By MS/MS	By MS/MS			2.2	2.8	6.7	0	0	377180	0	1	3	0	0	4
R7QNW1	R7QNW1	1	1	1	tr|R7QNW1|R7QNW1_CHOCR GrpE protein homolog OS=Chondrus crispus OX=2769 GN=CHC_T00009434001 PE=3 SV=1	1	1	1	1	0	1	1	0	0	0	1	1	0	0	0	1	1	0	0	2.2	2.2	2.2	34317	320	320	0	62373		By matching	By MS/MS			0	2.2	2.2	0	0	375440	0	0	1	0	0	1
R7QR29	R7QR29	1	1	1	tr|R7QR29|R7QR29_CHOCR ATP synthase subunit d, mitochondrial OS=Chondrus crispus OX=2769 GN=CHC_T00006891001 PE=3 SV=1	1	1	1	1	1	1	1	0	0	1	1	1	0	0	1	1	1	0	0	4.4	4.4	4.4	28161	250	250	0	17755	By MS/MS	By MS/MS	By MS/MS			4.4	4.4	4.4	0	0	354570	2	2	2	0	0	6
R7QJC0	R7QJC0	2	2	2	tr|R7QJC0|R7QJC0_CHOCR Translation initiation factor eIF1 OS=Chondrus crispus OX=2769 GN=CHC_T00008969001 PE=3 SV=1	1	2	2	2	1	1	2	0	0	1	1	2	0	0	1	1	2	0	0	18.4	18.4	18.4	12447	114	114	0	12443	By matching	By matching	By MS/MS			7.9	7.9	18.4	0	0	341660	0	0	3	0	0	3
R7QS79	R7QS79	2	2	2	tr|R7QS79|R7QS79_CHOCR DEP domain-containing protein OS=Chondrus crispus OX=2769 GN=CHC_T00007160001 PE=3 SV=1	1	2	2	2	0	0	2	0	0	0	0	2	0	0	0	0	2	0	0	4.5	4.5	4.5	78078	719	719	0	11136			By MS/MS			0	0	4.5	0	0	339710	0	0	2	0	0	2
R7Q214	R7Q214	1	1	1	tr|R7Q214|R7Q214_CHOCR Peptidylprolyl isomerase OS=Chondrus crispus OX=2769 GN=CHC_T00001335001 PE=3 SV=1	1	1	1	1	0	1	1	0	0	0	1	1	0	0	0	1	1	0	0	2.3	2.3	2.3	53556	487	487	0	75242		By matching	By MS/MS			0	2.3	2.3	0	0	338960	0	0	1	0	0	1
R7QSD1	R7QSD1	1	1	1	tr|R7QSD1|R7QSD1_CHOCR Sel1-repeat containing protein OS=Chondrus crispus OX=2769 GN=CHC_T00008633001 PE=4 SV=1	1	1	1	1	1	1	1	0	0	1	1	1	0	0	1	1	1	0	0	2.7	2.7	2.7	28309	262	262	0	80954	By matching	By matching	By MS/MS			2.7	2.7	2.7	0	0	337390	0	0	2	0	0	2
R7QJJ9	R7QJJ9	1	1	1	tr|R7QJJ9|R7QJJ9_CHOCR Ubiquitin carboxyl-terminal hydrolase OS=Chondrus crispus OX=2769 GN=CHC_T00005836001 PE=3 SV=1	1	1	1	1	0	0	1	0	0	0	0	1	0	0	0	0	1	0	0	1.7	1.7	1.7	88469	819	819	0	63243			By MS/MS			0	0	1.7	0	0	320310	0	0	0	0	0	0
R7QJD2	R7QJD2	2	2	2	tr|R7QJD2|R7QJD2_CHOCR Malate dehydrogenase OS=Chondrus crispus OX=2769 GN=CHC_T00009350001 PE=3 SV=1	1	2	2	2	1	1	2	0	0	1	1	2	0	0	1	1	2	0	0	6	6	6	43097	403	403	0	13267	By matching	By MS/MS	By MS/MS			2	2	6	0	0	306950	0	1	1	0	0	2
R7Q3B1	R7Q3B1	1	1	1	tr|R7Q3B1|R7Q3B1_CHOCR AICAR transformylase OS=Chondrus crispus OX=2769 GN=CHC_T00009056001 PE=3 SV=1	1	1	1	1	0	0	1	0	0	0	0	1	0	0	0	0	1	0	0	2.2	2.2	2.2	57836	543	543	0	10543			By MS/MS			0	0	2.2	0	0	301990	0	0	2	0	0	2
R7QGY1	R7QGY1	2	2	2	tr|R7QGY1|R7QGY1_CHOCR Glycine hydroxymethyltransferase OS=Chondrus crispus OX=2769 GN=CHC_T00009460001 PE=3 SV=1	1	2	2	2	1	0	2	0	0	1	0	2	0	0	1	0	2	0	0	5.3	5.3	5.3	53775	494	494	0	13206	By MS/MS		By MS/MS			2.6	0	5.3	0	0	298900	1	0	2	0	0	3
M5DD25	M5DD25	1	1	1	tr|M5DD25|M5DD25_CHOCR ATP synthase CFO B chain subunit I OS=Chondrus crispus OX=2769 GN=atpF PE=3 SV=1	1	1	1	1	0	1	1	0	0	0	1	1	0	0	0	1	1	0	0	6.1	6.1	6.1	20308	180	180	0	88786		By matching	By MS/MS			0	6.1	6.1	0	0	285010	0	0	1	0	0	1
E6Y2P2	E6Y2P2	2	2	2	tr|E6Y2P2|E6Y2P2_CHOCR ADP/ATP translocase OS=Chondrus crispus OX=2769 PE=2 SV=1	1	2	2	2	1	0	2	0	0	1	0	2	0	0	1	0	2	0	0	6	6	6	37527	350	350	0	11303	By matching		By MS/MS			3.7	0	6	0	0	279170	0	0	2	0	0	2
R7QKC0	R7QKC0	2	2	2	tr|R7QKC0|R7QKC0_CHOCR Uncharacterized protein OS=Chondrus crispus OX=2769 GN=CHC_T00001103001 PE=4 SV=1	1	2	2	2	0	0	2	0	0	0	0	2	0	0	0	0	2	0	0	11.4	11.4	11.4	29051	272	272	0	11946			By MS/MS			0	0	11.4	0	0	275390	0	0	2	0	0	2
R7QL82	R7QL82	2	2	2	tr|R7QL82|R7QL82_CHOCR Fumarate hydratase OS=Chondrus crispus OX=2769 GN=CHC_T00008951001 PE=3 SV=1	1	2	2	2	1	2	2	0	0	1	2	2	0	0	1	2	2	0	0	6.2	6.2	6.2	49323	464	464	0	31552	By matching	By MS/MS	By MS/MS			3	6.2	6.2	0	0	269300	0	1	2	0	0	3
M5DDJ8	M5DDJ8	2	2	2	tr|M5DDJ8|M5DDJ8_CHOCR Allophycocyanin beta-18 subunit OS=Chondrus crispus OX=2769 GN=apcF PE=3 SV=1	1	2	2	2	0	0	2	0	0	0	0	2	0	0	0	0	2	0	0	17.2	17.2	17.2	19463	169	169	0	12745			By MS/MS			0	0	17.2	0	0	261370	0	0	2	0	0	2
R7Q6D2	R7Q6D2	1	1	1	tr|R7Q6D2|R7Q6D2_CHOCR Importin N-terminal domain-containing protein OS=Chondrus crispus OX=2769 GN=CHC_T00002177001 PE=4 SV=1	1	1	1	1	0	1	1	0	0	0	1	1	0	0	0	1	1	0	0	0.7	0.7	0.7	121.82	1113	1113	0	73248		By matching	By MS/MS			0	0.7	0.7	0	0	257710	0	0	1	0	0	1
Q52W50;M5DDD2	Q52W50;M5DDD2	3;3	3;3	3;3	tr|Q52W50|Q52W50_CHOCR Photosystem II D2 protein (Fragment) OS=Chondrus crispus OX=2769 GN=psbD PE=3 SV=1;tr|M5DDD2|M5DDD2_CHOCR Photosystem II D2 protein OS=Chondrus crispus OX=2769 GN=psbD PE=3 SV=1	2	3	3	3	0	0	3	0	0	0	0	3	0	0	0	0	3	0	0	11.7	11.7	11.7	30391	273	273;351	0	203.89			By MS/MS			0	0	11.7	0	0	256140	0	0	3	0	0	3
R7Q3Z9	R7Q3Z9	1	1	1	tr|R7Q3Z9|R7Q3Z9_CHOCR Uncharacterized protein OS=Chondrus crispus OX=2769 GN=CHC_T00002040001 PE=4 SV=1	1	1	1	1	1	1	1	0	0	1	1	1	0	0	1	1	1	0	0	1.4	1.4	1.4	53579	770	770	0	65417	By MS/MS	By MS/MS	By MS/MS			1.4	1.4	1.4	0	0	254110	1	1	1	0	0	3
R7QEW5	R7QEW5	1	1	1	tr|R7QEW5|R7QEW5_CHOCR Uncharacterized protein OS=Chondrus crispus OX=2769 GN=CHC_T00005229001 PE=4 SV=1	1	1	1	1	1	1	1	0	0	1	1	1	0	0	1	1	1	0	0	1.8	1.8	1.8	58015	543	543	0	80179	By matching	By MS/MS	By MS/MS			1.8	1.8	1.8	0	0	246360	0	1	1	0	0	2
R7Q2X1	R7Q2X1	1	1	1	tr|R7Q2X1|R7Q2X1_CHOCR CCT-theta OS=Chondrus crispus OX=2769 GN=CHC_T00007622001 PE=3 SV=1	1	1	1	1	0	0	1	0	0	0	0	1	0	0	0	0	1	0	0	1.8	1.8	1.8	58471	546	546	0	78167			By MS/MS			0	0	1.8	0	0	244430	0	0	2	0	0	2
A0A097IUA6;R7Q566	A0A097IUA6;R7Q566	1;1	1;1	1;1	tr|A0A097IUA6|A0A097IUA6_CHOCR Pyruvate kinase OS=Chondrus crispus OX=2769 GN=pk PE=2 SV=1;tr|R7Q566|R7Q566_CHOCR Pyruvate kinase OS=Chondrus crispus OX=2769 GN=CHC_T00008482001 PE=3 SV=1	2	1	1	1	0	1	1	0	0	0	1	1	0	0	0	1	1	0	0	2.3	2.3	2.3	52393	476	476;561	0	73704		By matching	By MS/MS			0	2.3	2.3	0	0	236030	0	0	2	0	0	2
R7QPW5	R7QPW5	1	1	1	tr|R7QPW5|R7QPW5_CHOCR GlcNAc-1-P transferase OS=Chondrus crispus OX=2769 GN=CHC_T00007237001 PE=3 SV=1	1	1	1	1	1	1	1	0	0	1	1	1	0	0	1	1	1	0	0	1.8	1.8	1.8	41641	380	380	0.0045249	61704	By MS/MS	By MS/MS	By MS/MS			1.8	1.8	1.8	0	0	228970	1	1	1	0	0	3
R7QTN3	R7QTN3	1	1	1	tr|R7QTN3|R7QTN3_CHOCR Acetyltransferase component of pyruvate dehydrogenase complex OS=Chondrus crispus OX=2769 GN=CHC_T00007380001 PE=3 SV=1	1	1	1	1	1	0	1	0	0	1	0	1	0	0	1	0	1	0	0	3.4	3.4	3.4	44024	413	413	0	75097	By MS/MS		By MS/MS			3.4	0	3.4	0	0	222970	1	0	1	0	0	2
R7QNT9	R7QNT9	1	1	1	tr|R7QNT9|R7QNT9_CHOCR Uncharacterized protein OS=Chondrus crispus OX=2769 GN=CHC_T00000071001 PE=4 SV=1	1	1	1	1	0	1	1	0	0	0	1	1	0	0	0	1	1	0	0	3	3	3	56954	540	540	0	86024		By matching	By MS/MS			0	3	3	0	0	216620	0	0	1	0	0	1
R7QCM0	R7QCM0	1	1	1	tr|R7QCM0|R7QCM0_CHOCR 40S ribosomal protein S17 OS=Chondrus crispus OX=2769 GN=CHC_T00010047001 PE=3 SV=1	1	1	1	1	0	0	1	0	0	0	0	1	0	0	0	0	1	0	0	10.4	10.4	10.4	15588	134	134	0	6399			By MS/MS			0	0	10.4	0	0	215660	0	0	1	0	0	1
R7QPZ3	R7QPZ3	1	1	1	tr|R7QPZ3|R7QPZ3_CHOCR Uncharacterized protein OS=Chondrus crispus OX=2769 GN=CHC_T00006831001 PE=3 SV=1	1	1	1	1	0	0	1	0	0	0	0	1	0	0	0	0	1	0	0	2.8	2.8	2.8	53844	507	507	0	67303			By MS/MS			0	0	2.8	0	0	213440	0	0	2	0	0	2
M5DDC7	M5DDC7	2	2	2	tr|M5DDC7|M5DDC7_CHOCR Clp protease ATP binding subunit OS=Chondrus crispus OX=2769 GN=clpC PE=3 SV=1	1	2	2	2	0	0	2	0	0	0	0	2	0	0	0	0	2	0	0	2.8	2.8	2.8	91428	822	822	0	11753			By MS/MS			0	0	2.8	0	0	212450	0	0	1	0	0	1
M5DDH8	M5DDH8	1	1	1	tr|M5DDH8|M5DDH8_CHOCR Thioredoxin OS=Chondrus crispus OX=2769 GN=trxA PE=3 SV=1	1	1	1	1	1	1	1	0	0	1	1	1	0	0	1	1	1	0	0	9.4	9.4	9.4	11739	106	106	0.0044444	61363	By matching	By MS/MS	By MS/MS			9.4	9.4	9.4	0	0	209070	0	1	1	0	0	2
R7QIA3	R7QIA3	1	1	1	tr|R7QIA3|R7QIA3_CHOCR Uncharacterized protein OS=Chondrus crispus OX=2769 GN=CHC_T00005161001 PE=3 SV=1	1	1	1	1	0	0	1	0	0	0	0	1	0	0	0	0	1	0	0	5	5	5	24088	218	218	0	8532			By MS/MS			0	0	5	0	0	208080	0	0	0	0	0	0
R7QIU3	R7QIU3	2	2	2	tr|R7QIU3|R7QIU3_CHOCR Chaperonine 60 OS=Chondrus crispus OX=2769 GN=CHC_T00010148001 PE=3 SV=1	1	2	2	2	0	2	2	0	0	0	2	2	0	0	0	2	2	0	0	4.1	4.1	4.1	62047	585	585	0	12126		By MS/MS	By MS/MS			0	4.1	4.1	0	0	204660	0	2	1	0	0	3
R7QE09	R7QE09	1	1	1	tr|R7QE09|R7QE09_CHOCR Peptidase_S9 domain-containing protein OS=Chondrus crispus OX=2769 GN=CHC_T00003770001 PE=4 SV=1	1	1	1	1	1	1	1	0	0	1	1	1	0	0	1	1	1	0	0	3	3	3	36663	332	332	0	71771	By matching	By MS/MS	By MS/MS			3	3	3	0	0	204630	0	2	1	0	0	3
R7QLG9	R7QLG9	1	1	1	tr|R7QLG9|R7QLG9_CHOCR Complex1_30kDa domain-containing protein OS=Chondrus crispus OX=2769 GN=CHC_T00006423001 PE=3 SV=1	1	1	1	1	0	0	1	0	0	0	0	1	0	0	0	0	1	0	0	5.2	5.2	5.2	29117	252	252	0	71126			By MS/MS			0	0	5.2	0	0	194720	0	0	1	0	0	1
R7QNL4	R7QNL4	1	1	1	tr|R7QNL4|R7QNL4_CHOCR Acetohydroxy-acid reductoisomerase OS=Chondrus crispus OX=2769 GN=CHC_T00008929001 PE=3 SV=1	1	1	1	1	0	1	1	0	0	0	1	1	0	0	0	1	1	0	0	1.4	1.4	1.4	60326	560	560	0	9401		By matching	By MS/MS			0	1.4	1.4	0	0	191080	0	0	1	0	0	1
A3QSS3	A3QSS3	1	1	1	tr|A3QSS3|A3QSS3_CHOCR Fructose-bisphosphatase OS=Chondrus crispus OX=2769 GN=SBP PE=2 SV=1	1	1	1	1	1	1	1	0	0	1	1	1	0	0	1	1	1	0	0	3.7	3.7	3.7	39925	375	375	0	70362	By MS/MS	By MS/MS	By MS/MS			3.7	3.7	3.7	0	0	190330	1	1	1	0	0	3
R7Q611	R7Q611	1	1	1	tr|R7Q611|R7Q611_CHOCR TPR_REGION domain-containing protein OS=Chondrus crispus OX=2769 GN=CHC_T00002243001 PE=4 SV=1	1	1	1	1	0	0	1	0	0	0	0	1	0	0	0	0	1	0	0	5.6	5.6	5.6	49.48	443	443	0	63802			By MS/MS			0	0	5.6	0	0	188470	0	0	1	0	0	1
R7Q7U9	R7Q7U9	1	1	1	tr|R7Q7U9|R7Q7U9_CHOCR Uncharacterized protein OS=Chondrus crispus OX=2769 GN=CHC_T00002788001 PE=4 SV=1	1	1	1	1	1	0	1	0	0	1	0	1	0	0	1	0	1	0	0	1.4	1.4	1.4	78669	714	714	0	10694	By MS/MS		By MS/MS			1.4	0	1.4	0	0	187510	1	0	1	0	0	2
M5DBT1	M5DBT1	1	1	1	tr|M5DBT1|M5DBT1_CHOCR Photosystem I P700 chlorophyll a apoprotein A1 OS=Chondrus crispus OX=2769 GN=psaA PE=3 SV=1	1	1	1	1	1	1	1	0	0	1	1	1	0	0	1	1	1	0	0	1.1	1.1	1.1	83701	752	752	0	63772	By matching	By matching	By MS/MS			1.1	1.1	1.1	0	0	185890	0	0	1	0	0	1
R7Q429	R7Q429	1	1	1	tr|R7Q429|R7Q429_CHOCR Uncharacterized protein OS=Chondrus crispus OX=2769 GN=CHC_T00001639001 PE=4 SV=1	1	1	1	1	0	0	1	0	0	0	0	1	0	0	0	0	1	0	0	1.4	1.4	1.4	106.31	1006	1006	0.0044053	61168			By MS/MS			0	0	1.4	0	0	171570	0	0	1	0	0	1
R7QSH2	R7QSH2	1	1	1	tr|R7QSH2|R7QSH2_CHOCR Uncharacterized protein OS=Chondrus crispus OX=2769 GN=CHC_T00008003001 PE=3 SV=1	1	1	1	1	0	1	1	0	0	0	1	1	0	0	0	1	1	0	0	2.2	2.2	2.2	67968	631	631	0	70409		By matching	By MS/MS			0	2.2	2.2	0	0	171290	0	0	1	0	0	1
M5DDE0	M5DDE0	1	1	1	tr|M5DDE0|M5DDE0_CHOCR Photosystem II reaction center Psb28 protein OS=Chondrus crispus OX=2769 GN=psb28 PE=3 SV=1	1	1	1	1	1	1	1	0	0	1	1	1	0	0	1	1	1	0	0	9.6	9.6	9.6	13193	115	115	0	71346	By MS/MS	By matching	By MS/MS			9.6	9.6	9.6	0	0	158690	1	0	1	0	0	2
R7QMJ0	R7QMJ0	1	1	1	tr|R7QMJ0|R7QMJ0_CHOCR PAP2/haloperoxidase-like protein OS=Chondrus crispus OX=2769 GN=CHC_T00010044001 PE=4 SV=1	1	1	1	1	1	0	1	0	0	1	0	1	0	0	1	0	1	0	0	2	2	2	56608	505	505	0	6295	By MS/MS		By MS/MS			2	0	2	0	0	155020	1	0	1	0	0	2
R7QPF2	R7QPF2	1	1	1	tr|R7QPF2|R7QPF2_CHOCR 60S acidic ribosomal protein P0 OS=Chondrus crispus OX=2769 GN=CHC_T00010341001 PE=3 SV=1	1	1	1	1	1	1	1	0	0	1	1	1	0	0	1	1	1	0	0	3.4	3.4	3.4	35734	328	328	0.0046083	6215	By matching	By matching	By MS/MS			3.4	3.4	3.4	0	0	147070	0	0	1	0	0	1
R7QNK4	R7QNK4	1	1	1	tr|R7QNK4|R7QNK4_CHOCR Peptidase_M24 domain-containing protein OS=Chondrus crispus OX=2769 GN=CHC_T00000651001 PE=3 SV=1	1	1	1	1	0	0	1	0	0	0	0	1	0	0	0	0	1	0	0	3.8	3.8	3.8	43132	393	393	0	83717			By MS/MS			0	0	3.8	0	0	145950	0	0	1	0	0	1
R7QEE6	R7QEE6	2	2	2	tr|R7QEE6|R7QEE6_CHOCR Cytochrome c oxidase subunit 6b-1 OS=Chondrus crispus OX=2769 GN=CHC_T00009022001 PE=4 SV=1	1	2	2	2	1	1	2	0	0	1	1	2	0	0	1	1	2	0	0	21.5	21.5	21.5	95066	79	79	0	11814	By matching	By matching	By MS/MS			10.1	10.1	21.5	0	0	138140	0	0	2	0	0	2
R7Q8I5	R7Q8I5	2	2	2	tr|R7Q8I5|R7Q8I5_CHOCR Peptidylprolyl isomerase OS=Chondrus crispus OX=2769 GN=CHC_T00002787001 PE=4 SV=1	1	2	2	2	2	1	2	0	0	2	1	2	0	0	2	1	2	0	0	3.9	3.9	3.9	55523	540	540	0	12433	By MS/MS	By matching	By MS/MS			3.9	1.9	3.9	0	0	131500	2	0	1	0	0	3
R7QCR5	R7QCR5	1	1	1	tr|R7QCR5|R7QCR5_CHOCR Ribose-5-phosphate isomerase (Fragment) OS=Chondrus crispus OX=2769 GN=CHC_T00009264001 PE=3 SV=1	1	1	1	1	1	1	1	0	0	1	1	1	0	0	1	1	1	0	0	6.5	6.5	6.5	24634	231	231	0	81683	By MS/MS	By MS/MS	By MS/MS			6.5	6.5	6.5	0	0	130840	1	0	2	0	0	3
R7QJF9	R7QJF9	1	1	1	tr|R7QJF9|R7QJF9_CHOCR Thioredoxin TRX OS=Chondrus crispus OX=2769 GN=CHC_T00008576001 PE=4 SV=1	1	1	1	1	1	1	1	0	0	1	1	1	0	0	1	1	1	0	0	5	5	5	17.64	161	161	0	86304	By MS/MS	By MS/MS	By MS/MS			5	5	5	0	0	126510	1	1	1	0	0	3
M5DER5	M5DER5	1	1	1	tr|M5DER5|M5DER5_CHOCR Photosystem II reaction center protein H OS=Chondrus crispus OX=2769 GN=psbH PE=3 SV=1	1	1	1	1	1	1	1	0	0	1	1	1	0	0	1	1	1	0	0	20.9	20.9	20.9	76561	67	67	0	70289	By MS/MS	By MS/MS	By MS/MS			20.9	20.9	20.9	0	0	125370	1	1	1	0	0	3
R7Q754	R7Q754	1	1	1	tr|R7Q754|R7Q754_CHOCR Trans-2-enoyl-CoA reductase (Fragment) OS=Chondrus crispus OX=2769 GN=CHC_T00008594001 PE=4 SV=1	1	1	1	1	1	1	1	0	0	1	1	1	0	0	1	1	1	0	0	2.5	2.5	2.5	37856	365	365	0.0083333	59875	By matching	By matching	By MS/MS			2.5	2.5	2.5	0	0	122710	0	0	1	0	0	1
R7QN00	R7QN00	1	1	1	tr|R7QN00|R7QN00_CHOCR CBFD_NFYB_HMF domain-containing protein OS=Chondrus crispus OX=2769 GN=CHC_T00006861001 PE=4 SV=1	1	1	1	1	1	1	1	0	0	1	1	1	0	0	1	1	1	0	0	2.6	2.6	2.6	37788	346	346	0	65373	By matching	By MS/MS	By MS/MS			2.6	2.6	2.6	0	0	118850	0	1	1	0	0	2
R7QK89	R7QK89	1	1	1	tr|R7QK89|R7QK89_CHOCR RanBD1 domain-containing protein OS=Chondrus crispus OX=2769 GN=CHC_T00006060001 PE=4 SV=1	1	1	1	1	1	1	1	0	0	1	1	1	0	0	1	1	1	0	0	5.1	5.1	5.1	24229	214	214	0	62962	By matching	By MS/MS	By MS/MS			5.1	5.1	5.1	0	0	117460	0	1	1	0	0	2
R7QHL2	R7QHL2	1	1	1	tr|R7QHL2|R7QHL2_CHOCR Uncharacterized protein OS=Chondrus crispus OX=2769 GN=CHC_T00005425001 PE=3 SV=1	1	1	1	1	0	0	1	0	0	0	0	1	0	0	0	0	1	0	0	6.2	6.2	6.2	25681	242	242	0	6319			By MS/MS			0	0	6.2	0	0	117080	0	0	1	0	0	1
R7QEG0	R7QEG0	1	1	1	tr|R7QEG0|R7QEG0_CHOCR Tubulin alpha chain OS=Chondrus crispus OX=2769 GN=CHC_T00008870001 PE=3 SV=1	1	1	1	1	0	1	1	0	0	0	1	1	0	0	0	1	1	0	0	3.4	3.4	3.4	49333	447	447	0	65284		By MS/MS	By MS/MS			0	3.4	3.4	0	0	116550	0	1	2	0	0	3
R7QBF3	R7QBF3	1	1	1	tr|R7QBF3|R7QBF3_CHOCR Ribosomal_L18e/L15P domain-containing protein OS=Chondrus crispus OX=2769 GN=CHC_T00004290001 PE=3 SV=1	1	1	1	1	0	1	1	0	0	0	1	1	0	0	0	1	1	0	0	5.9	5.9	5.9	21015	185	185	0.0045455	61707		By matching	By MS/MS			0	5.9	5.9	0	0	116160	0	0	1	0	0	1
M5DDF5	M5DDF5	1	1	1	tr|M5DDF5|M5DDF5_CHOCR Biotin carboxyl carrier protein of acetyl-CoA carboxylase OS=Chondrus crispus OX=2769 GN=accB PE=4 SV=1	1	1	1	1	0	0	1	0	0	0	0	1	0	0	0	0	1	0	0	12	12	12	17933	158	158	0	65669			By MS/MS			0	0	12	0	0	115040	0	0	1	0	0	1
R7QME1	R7QME1	1	1	1	tr|R7QME1|R7QME1_CHOCR Uncharacterized protein OS=Chondrus crispus OX=2769 GN=CHC_T00006259001 PE=4 SV=1	1	1	1	1	1	1	1	0	0	1	1	1	0	0	1	1	1	0	0	1.6	1.6	1.6	54.74	502	502	0.0042373	60225	By matching	By MS/MS	By matching			1.6	1.6	1.6	0	0	111510	0	1	0	0	0	1
R7QTK3	R7QTK3	1	1	1	tr|R7QTK3|R7QTK3_CHOCR Proteasome subunit beta OS=Chondrus crispus OX=2769 GN=CHC_T00009544001 PE=3 SV=1	1	1	1	1	0	0	1	0	0	0	0	1	0	0	0	0	1	0	0	6.9	6.9	6.9	22587	204	204	0	64384			By MS/MS			0	0	6.9	0	0	110050	0	0	1	0	0	1
R7QH21	R7QH21	1	1	1	tr|R7QH21|R7QH21_CHOCR RPA_C domain-containing protein OS=Chondrus crispus OX=2769 GN=CHC_T00005167001 PE=3 SV=1	1	1	1	1	0	0	1	0	0	0	0	1	0	0	0	0	1	0	0	6.8	6.8	6.8	18954	177	177	0.0043103	60828			By MS/MS			0	0	6.8	0	0	97848	0	0	1	0	0	1
R7QIM6	R7QIM6	1	1	1	tr|R7QIM6|R7QIM6_CHOCR Eukaryotic translation initiation factor 3 subunit H OS=Chondrus crispus OX=2769 GN=CHC_T00008730001 PE=3 SV=1	1	1	1	1	1	0	1	0	0	1	0	1	0	0	1	0	1	0	0	2.9	2.9	2.9	38999	344	344	0.0042918	60707	By MS/MS		By matching			2.9	0	2.9	0	0	96668	1	0	0	0	0	1
R7QRX6	R7QRX6	1	1	1	tr|R7QRX6|R7QRX6_CHOCR RNA binding protein-like protein, putative (Fragment) OS=Chondrus crispus OX=2769 GN=CHC_T00010093001 PE=4 SV=1	1	1	1	1	1	1	1	0	0	1	1	1	0	0	1	1	1	0	0	11.6	11.6	11.6	15966	146	146	0	25301	By MS/MS	By MS/MS	By MS/MS			11.6	11.6	11.6	0	0	96646	1	2	2	0	0	5
R7QA65	R7QA65	1	1	1	tr|R7QA65|R7QA65_CHOCR Uncharacterized protein OS=Chondrus crispus OX=2769 GN=CHC_T00003368001 PE=4 SV=1	1	1	1	1	0	1	1	0	0	0	1	1	0	0	0	1	1	0	0	1.9	1.9	1.9	39872	361	361	0	18024		By matching	By MS/MS			0	1.9	1.9	0	0	91384	0	0	0	0	0	0
R7QM25	R7QM25	1	1	1	tr|R7QM25|R7QM25_CHOCR ATP synthase subunit gamma OS=Chondrus crispus OX=2769 GN=CHC_T00008404001 PE=3 SV=1	1	1	1	1	0	0	1	0	0	0	0	1	0	0	0	0	1	0	0	5.8	5.8	5.8	28362	260	260	0	67215			By MS/MS			0	0	5.8	0	0	81367	0	0	1	0	0	1
R7QH94;A0A097IUZ9	R7QH94;A0A097IUZ9	1;1	1;1	1;1	tr|R7QH94|R7QH94_CHOCR Aspartate aminotransferase OS=Chondrus crispus OX=2769 GN=CHC_T00005085001 PE=3 SV=1;tr|A0A097IUZ9|A0A097IUZ9_CHOCR Aspartate aminotransferase OS=Chondrus crispus OX=2769 GN=ast PE=2 SV=1	2	1	1	1	0	1	1	0	0	0	1	1	0	0	0	1	1	0	0	1.8	1.8	1.8	48464	440	440;440	0.0083682	59937		By matching	By MS/MS			0	1.8	1.8	0	0	69758	0	0	1	0	0	1
R7QTX2	R7QTX2	1	1	1	tr|R7QTX2|R7QTX2_CHOCR 40S ribosomal protein SA OS=Chondrus crispus OX=2769 GN=CHC_T00010206001 PE=3 SV=1	1	1	1	1	1	1	1	0	0	1	1	1	0	0	1	1	1	0	0	3.5	3.5	3.5	34231	316	316	0.0043668	61068	By MS/MS	By MS/MS	By MS/MS			3.5	3.5	3.5	0	0	69243	1	1	1	0	0	3
[truncated: 12 more columns]

## Sheet: 180
Table A1-D. List of protein groups identified by LC-MS/MS analysis in the extracts obtained by the hydrothermal treatment of Chondrus crispus with subcritical water at 180°C
Protein IDs	Majority protein IDs	Peptide counts (all)	Peptide counts (razor+unique)	Peptide counts (unique)	Fasta headers	Number of proteins	Peptides	Razor + unique peptides	Unique peptides	Peptides 1	Peptides 2	Peptides 3	Peptides 4	Peptides 5	Razor + unique peptides 1	Razor + unique peptides 2	Razor + unique peptides 3	Razor + unique peptides 4	Razor + unique peptides 5	Unique peptides 1	Unique peptides 2	Unique peptides 3	Unique peptides 4	Unique peptides 5	Sequence coverage [%]	Unique + razor sequence coverage [%]	Unique sequence coverage [%]	Mol. weight [kDa]	Sequence length	Sequence lengths	Q-value	Score	Identification type 1	Identification type 2	Identification type 3	Identification type 4	Identification type 5	Sequence coverage 1 [%]	Sequence coverage 2 [%]	Sequence coverage 3 [%]	Sequence coverage 4 [%]	Sequence coverage 5 [%]	LFQ intensity 180	MS/MS count 1	MS/MS count 2	MS/MS count 3	MS/MS count 4	MS/MS count 5	MS/MS count
M5DDJ9	M5DDJ9	3	3	3	tr|M5DDJ9|M5DDJ9_CHOCR R-phycoerythrin class I alpha subunit OS=Chondrus crispus OX=2769 GN=cpeA PE=3 SV=1	1	3	3	3	3	2	3	2	0	3	2	3	2	0	3	2	3	2	0	23.2	23.2	23.2	17738	164	164	0	323.31	By MS/MS	By MS/MS	By MS/MS	By MS/MS		23.2	18.9	23.2	18.9	0	16998000	5	14	33	4	0	56
M5DDJ6;A0A1B1QDJ4;A0A023I3L0;A0A0K0KTX1;P48691;A0A0S4FKW0;A0A0U5QLI5;A0A0U5PXH2;A0A0K6S617	M5DDJ6;A0A1B1QDJ4;A0A023I3L0;A0A0K0KTX1;P48691	6;4;4;4;4;1;1;1;1	6;4;4;4;4;1;1;1;1	6;4;4;4;4;1;1;1;1	tr|M5DDJ6|M5DDJ6_CHOCR Ribulose bisphosphate carboxylase large chain OS=Chondrus crispus OX=2769 GN=rbcL PE=3 SV=1;tr|A0A1B1QDJ4|A0A1B1QDJ4_CHOCR Ribulose bisphosphate carboxylase large chain (Fragment) OS=Chondrus crispus OX=2769 GN=rbcL PE=3 SV=1;tr|A0A0	9	6	6	6	4	6	6	4	1	4	6	6	4	1	4	6	6	4	1	16.4	16.4	16.4	54028	488	488;441;452;463;467;335;336;345;346	0	323.31	By MS/MS	By MS/MS	By MS/MS	By MS/MS	By MS/MS	8	16.4	16.4	8	2	6529800	8	24	38	3	1	74
M5DDI2	M5DDI2	6	6	6	tr|M5DDI2|M5DDI2_CHOCR R-phycoerythrin class I beta subunit OS=Chondrus crispus OX=2769 GN=cpeB PE=3 SV=1	1	6	6	6	5	5	4	4	2	5	5	4	4	2	5	5	4	4	2	31.6	31.6	31.6	18426	177	177	0	323.31	By MS/MS	By MS/MS	By MS/MS	By MS/MS	By MS/MS	28.2	26.6	23.2	23.2	15.3	6217900	9	14	26	10	2	61
M5DDI6	M5DDI6	9	9	8	tr|M5DDI6|M5DDI6_CHOCR Allophycocyanin, beta chain OS=Chondrus crispus OX=2769 GN=apcB PE=3 SV=1	1	9	9	8	7	9	7	4	0	7	9	7	4	0	6	8	6	3	0	65.2	65.2	60.9	17589	161	161	0	323.31	By MS/MS	By MS/MS	By MS/MS	By matching		50.9	65.2	53.4	24.2	0	3155600	6	22	24	0	0	52
M5DDG4	M5DDG4	7	6	6	tr|M5DDG4|M5DDG4_CHOCR Allophycocyanin, alpha chain OS=Chondrus crispus OX=2769 GN=apcA PE=3 SV=1	1	7	6	6	7	6	6	5	0	6	5	5	4	0	6	5	5	4	0	52.8	48.4	48.4	17436	161	161	0	323.31	By MS/MS	By MS/MS	By MS/MS	By MS/MS		52.8	38.5	47.2	36	0	2838000	4	6	16	1	0	27
R7QSM0	R7QSM0	4	4	4	tr|R7QSM0|R7QSM0_CHOCR Fructose-bisphosphate aldolase OS=Chondrus crispus OX=2769 GN=CHC_T00008586001 PE=3 SV=1	1	4	4	4	4	4	4	2	0	4	4	4	2	0	4	4	4	2	0	12.9	12.9	12.9	42.67	396	396	0	234.52	By MS/MS	By MS/MS	By MS/MS	By MS/MS		12.9	12.9	12.9	5.8	0	2514000	5	6	13	2	0	26
R7QQT8	R7QQT8	2	2	2	tr|R7QQT8|R7QQT8_CHOCR Ubiquitin OS=Chondrus crispus OX=2769 GN=CHC_T00010349001 PE=3 SV=1	1	2	2	2	2	2	2	2	0	2	2	2	2	0	2	2	2	2	0	13.5	13.5	13.5	18345	163	163	0	11994	By MS/MS	By MS/MS	By MS/MS	By matching		13.5	13.5	13.5	13.5	0	2320000	3	5	3	0	0	11
M5DDK1	M5DDK1	5	5	5	tr|M5DDK1|M5DDK1_CHOCR Phycocyanin, alpha chain OS=Chondrus crispus OX=2769 GN=cpcA PE=3 SV=1	1	5	5	5	4	5	5	2	0	4	5	5	2	0	4	5	5	2	0	37.7	37.7	37.7	17567	162	162	0	177.8	By MS/MS	By MS/MS	By MS/MS	By MS/MS		36.4	37.7	37.7	16.7	0	2275900	4	15	23	3	0	45
M5DDI5	M5DDI5	5	5	5	tr|M5DDI5|M5DDI5_CHOCR Phycocyanin, beta chain OS=Chondrus crispus OX=2769 GN=cpcB PE=3 SV=1	1	5	5	5	4	5	4	3	0	4	5	4	3	0	4	5	4	3	0	37.2	37.2	37.2	18231	172	172	0	323.31	By MS/MS	By MS/MS	By MS/MS	By MS/MS		27.3	37.2	27.3	23.3	0	2131600	5	12	18	1	0	36
R7QE86	R7QE86	1	1	1	tr|R7QE86|R7QE86_CHOCR ATP-dependent DNA helicase OS=Chondrus crispus OX=2769 GN=CHC_T00008991001 PE=3 SV=1	1	1	1	1	1	1	1	1	0	1	1	1	1	0	1	1	1	1	0	0.6	0.6	0.6	139.13	1233	1233	0	73898	By MS/MS	By MS/MS	By matching	By matching		0.6	0.6	0.6	0.6	0	1936200	1	1	0	0	0	2
M5DD47	M5DD47	1	1	1	tr|M5DD47|M5DD47_CHOCR Photosystem I iron-sulfur center OS=Chondrus crispus OX=2769 GN=psaC PE=3 SV=1	1	1	1	1	1	1	1	1	0	1	1	1	1	0	1	1	1	1	0	11.1	11.1	11.1	87721	81	81	0	28676	By MS/MS	By MS/MS	By MS/MS	By MS/MS		11.1	11.1	11.1	11.1	0	1540400	1	1	1	1	0	4
R7QC41	R7QC41	7	7	7	tr|R7QC41|R7QC41_CHOCR Myo-inositol dehydrogenase OS=Chondrus crispus OX=2769 GN=CHC_T00009290001 PE=4 SV=1	1	7	7	7	6	5	7	3	0	6	5	7	3	0	6	5	7	3	0	20.7	20.7	20.7	40471	368	368	0	302.99	By MS/MS	By MS/MS	By MS/MS	By matching		17.4	14.7	20.7	8.4	0	1238400	5	7	8	0	0	20
R7Q5A8	R7Q5A8	8	8	8	tr|R7Q5A8|R7Q5A8_CHOCR Heat Shock Protein 70, HSP70 OS=Chondrus crispus OX=2769 GN=CHC_T00010187001 PE=3 SV=1	1	8	8	8	6	6	7	2	0	6	6	7	2	0	6	6	7	2	0	15.9	15.9	15.9	71629	656	656	0	258.5	By MS/MS	By MS/MS	By MS/MS	By matching		11.7	12	13.4	3.7	0	1077800	7	10	15	0	0	32
R7QMR3	R7QMR3	7	7	6	tr|R7QMR3|R7QMR3_CHOCR ATP synthase subunit alpha OS=Chondrus crispus OX=2769 GN=CHC_T00009194001 PE=3 SV=1	1	7	7	6	6	6	7	3	0	6	6	7	3	0	5	5	6	2	0	14.1	14.1	12.8	59168	547	547	0	207.28	By MS/MS	By MS/MS	By MS/MS	By matching		11.9	11.9	14.1	4.6	0	1030000	8	8	11	0	0	27
R7QEC8;P34920	R7QEC8;P34920	3;2	3;2	3;2	tr|R7QEC8|R7QEC8_CHOCR Glyceraldehyde-3-phosphate dehydrogenase OS=Chondrus crispus OX=2769 GN=CHC_T00009523001 PE=3 SV=1;sp|P34920|G3PC_CHOCR Glyceraldehyde-3-phosphate dehydrogenase, cytosolic OS=Chondrus crispus OX=2769 GN=GAPC PE=2 SV=1	2	3	3	3	3	3	3	2	0	3	3	3	2	0	3	3	3	2	0	11.9	11.9	11.9	35884	335	335;335	0	70243	By MS/MS	By MS/MS	By MS/MS	By MS/MS		11.9	11.9	11.9	8.7	0	918730	4	3	11	1	0	19
R7QC78	R7QC78	1	1	1	tr|R7QC78|R7QC78_CHOCR Bromo domain-containing protein OS=Chondrus crispus OX=2769 GN=CHC_T00003329001 PE=4 SV=1	1	1	1	1	1	1	1	1	0	1	1	1	1	0	1	1	1	1	0	1.3	1.3	1.3	91723	845	845	0	94941	By matching	By MS/MS	By MS/MS	By matching		1.3	1.3	1.3	1.3	0	545290	0	3	2	0	0	5
R7Q8P3	R7Q8P3	1	1	1	tr|R7Q8P3|R7Q8P3_CHOCR Uncharacterized protein OS=Chondrus crispus OX=2769 GN=CHC_T00002562001 PE=4 SV=1	1	1	1	1	1	1	1	1	0	1	1	1	1	0	1	1	1	1	0	2	2	2	63601	563	563	0.0045872	62025	By MS/MS	By matching	By matching	By matching		2	2	2	2	0	393290	1	0	0	0	0	1
R7QCF0	R7QCF0	1	1	1	tr|R7QCF0|R7QCF0_CHOCR Uncharacterized protein OS=Chondrus crispus OX=2769 GN=CHC_T00003961001 PE=4 SV=1	1	1	1	1	1	1	1	1	0	1	1	1	1	0	1	1	1	1	0	3.1	3.1	3.1	33592	321	321	0	71867	By MS/MS	By MS/MS	By matching	By matching		3.1	3.1	3.1	3.1	0	355360	1	3	0	0	0	4
R7QTF3;R7Q5I5;R7Q962	R7QTF3;R7Q5I5;R7Q962	1;1;1	1;1;1	1;1;1	tr|R7QTF3|R7QTF3_CHOCR Uncharacterized protein OS=Chondrus crispus OX=2769 GN=CHC_T00007292001 PE=4 SV=1;tr|R7Q5I5|R7Q5I5_CHOCR Uncharacterized protein OS=Chondrus crispus OX=2769 GN=CHC_T00001719001 PE=4 SV=1;tr|R7Q962|R7Q962_CHOCR Uncharacterized protein	3	1	1	1	1	0	1	1	0	1	0	1	1	0	1	0	1	1	0	2.9	2.9	2.9	37896	350	350;525;686	1	-2	By MS/MS		By MS/MS	By matching		2.9	0	2.9	2.9	0	238910	1	0	1	0	0	2
R7Q7D7	R7Q7D7	1	1	1	tr|R7Q7D7|R7Q7D7_CHOCR Uncharacterized protein OS=Chondrus crispus OX=2769 GN=CHC_T00003136001 PE=4 SV=1	1	1	1	1	1	1	1	1	0	1	1	1	1	0	1	1	1	1	0	3.4	3.4	3.4	32146	298	298	0	39262	By MS/MS	By MS/MS	By MS/MS	By matching		3.4	3.4	3.4	3.4	0	223870	1	1	1	0	0	3
R7Q9X9	R7Q9X9	1	1	1	tr|R7Q9X9|R7Q9X9_CHOCR NADH-ubiquinone oxidoreductase OS=Chondrus crispus OX=2769 GN=CHC_T00008582001 PE=3 SV=1	1	1	1	1	1	1	1	1	0	1	1	1	1	0	1	1	1	1	0	8.7	8.7	8.7	13.7	127	127	0	54372	By matching	By MS/MS	By matching	By matching		8.7	8.7	8.7	8.7	0	218260	0	2	0	0	0	2
R7QQX6	R7QQX6	1	1	1	tr|R7QQX6|R7QQX6_CHOCR Polyadenylate-binding protein (Fragment) OS=Chondrus crispus OX=2769 GN=CHC_T00009470001 PE=3 SV=1	1	1	1	1	1	1	1	1	0	1	1	1	1	0	1	1	1	1	0	1.4	1.4	1.4	71961	659	659	0	81998	By MS/MS	By MS/MS	By matching	By matching		1.4	1.4	1.4	1.4	0	213510	1	1	0	0	0	2
R7QFN6	R7QFN6	1	1	1	tr|R7QFN6|R7QFN6_CHOCR C2 domain-containing protein OS=Chondrus crispus OX=2769 GN=CHC_T00005486001 PE=4 SV=1	1	1	1	1	1	1	1	1	0	1	1	1	1	0	1	1	1	1	0	6.9	6.9	6.9	14645	131	131	0	14501	By MS/MS	By MS/MS	By MS/MS	By matching		6.9	6.9	6.9	6.9	0	202640	3	3	3	0	0	9
R7Q3I5	R7Q3I5	1	1	1	tr|R7Q3I5|R7Q3I5_CHOCR Proteasome subunit beta OS=Chondrus crispus OX=2769 GN=CHC_T00008406001 PE=3 SV=1	1	1	1	1	1	1	1	1	0	1	1	1	1	0	1	1	1	1	0	4.6	4.6	4.6	23554	216	216	0	21.09	By MS/MS	By MS/MS	By MS/MS	By matching		4.6	4.6	4.6	4.6	0	187110	1	1	1	0	0	3
S0F391	S0F391	1	1	1	tr|S0F391|S0F391_CHOCR Cystathionine gamma-synthase, Rhodoplastic CGS1 OS=Chondrus crispus OX=2769 GN=CHC_T00008547001 PE=3 SV=1	1	1	1	1	0	0	1	1	0	0	0	1	1	0	0	0	1	1	0	1.8	1.8	1.8	55648	508	508	0.0042735	60511			By MS/MS	By matching		0	0	1.8	1.8	0	119130	0	0	1	0	0	1
R7QH91	R7QH91	1	1	1	tr|R7QH91|R7QH91_CHOCR Dihydrolipoyllysine-residue succinyltransferase (Fragment) OS=Chondrus crispus OX=2769 GN=CHC_T00010023001 PE=3 SV=1	1	1	1	1	1	1	1	1	0	1	1	1	1	0	1	1	1	1	0	2.2	2.2	2.2	39878	448	448	0	68732	By matching	By MS/MS	By MS/MS	By matching		2.2	2.2	2.2	2.2	0	77792	0	1	1	0	0	2
[truncated: 12 more columns]

## Sheet: 200
Table A1-E. List of protein groups identified by LC-MS/MS analysis in the extracts obtained by the hydrothermal treatment of Chondrus crispus with subcritical water at 200°C
Protein IDs	Majority protein IDs	Peptide counts (all)	Peptide counts (razor+unique)	Peptide counts (unique)	Fasta headers	Number of proteins	Peptides	Razor + unique peptides	Unique peptides	Peptides 1	Peptides 2	Peptides 3	Peptides 4	Peptides 5	Razor + unique peptides 1	Razor + unique peptides 2	Razor + unique peptides 3	Razor + unique peptides 4	Razor + unique peptides 5	Unique peptides 1	Unique peptides 2	Unique peptides 3	Unique peptides 4	Unique peptides 5	Sequence coverage [%]	Unique + razor sequence coverage [%]	Unique sequence coverage [%]	Mol. weight [kDa]	Sequence length	Sequence lengths	Q-value	Score	Identification type 1	Identification type 2	Identification type 3	Identification type 4	Identification type 5	Sequence coverage 1 [%]	Sequence coverage 2 [%]	Sequence coverage 3 [%]	Sequence coverage 4 [%]	Sequence coverage 5 [%]	LFQ intensity 200	MS/MS count 1	MS/MS count 2	MS/MS count 3	MS/MS count 4	MS/MS count 5	MS/MS count
R7QCE6;S0F310	R7QCE6;S0F310	3;2	3;2	3;2	tr|R7QCE6|R7QCE6_CHOCR Histone H4 OS=Chondrus crispus OX=2769 GN=CHC_T00009168001 PE=3 SV=1;tr|S0F310|S0F310_CHOCR Histone H4 OS=Chondrus crispus OX=2769 GN=CHC_T00008336001 PE=3 SV=1	2	3	3	3	1	1	2	1	2	1	1	2	1	2	1	1	2	1	2	28.2	28.2	28.2	11512	103	103;103	0	17824	By MS/MS	By MS/MS	By MS/MS	By MS/MS	By MS/MS	9.7	6.8	18.4	11.7	21.4	1732100	1	0	0	3	2	6
M5DDI2	M5DDI2	6	6	6	tr|M5DDI2|M5DDI2_CHOCR R-phycoerythrin class I beta subunit OS=Chondrus crispus OX=2769 GN=cpeB PE=3 SV=1	1	6	6	6	5	5	4	4	2	5	5	4	4	2	5	5	4	4	2	31.6	31.6	31.6	18426	177	177	0	323.31	By MS/MS	By MS/MS	By MS/MS	By MS/MS	By MS/MS	28.2	26.6	23.2	23.2	15.3	1725500	9	14	26	10	2	61
R7QCI8	R7QCI8	1	1	1	tr|R7QCI8|R7QCI8_CHOCR Histone H3 OS=Chondrus crispus OX=2769 GN=CHC_T00008319001 PE=3 SV=1	1	1	1	1	1	1	1	1	1	1	1	1	1	1	1	1	1	1	1	5.1	5.1	5.1	15298	136	136	0	130.7	By MS/MS	By MS/MS	By MS/MS	By MS/MS	By MS/MS	5.1	5.1	5.1	5.1	5.1	817120	1	1	1	1	1	5
R7QF99;R7QQ41;R7QA63	R7QF99;R7QQ41;R7QA63	1;1;1	1;1;1	1;1;1	tr|R7QF99|R7QF99_CHOCR Histone H2A OS=Chondrus crispus OX=2769 GN=CHC_T00009247001 PE=3 SV=1;tr|R7QQ41|R7QQ41_CHOCR Histone H2A OS=Chondrus crispus OX=2769 GN=CHC_T00008687001 PE=3 SV=1;tr|R7QA63|R7QA63_CHOCR Histone H2A OS=Chondrus crispus OX=2769 GN=CHC_	3	1	1	1	1	1	1	1	1	1	1	1	1	1	1	1	1	1	1	7.4	7.4	7.4	13176	122	122;128;149	0	82621	By MS/MS	By MS/MS	By matching	By MS/MS	By MS/MS	7.4	7.4	7.4	7.4	7.4	580200	1	1	0	2	1	5
[truncated: 12 more columns]
