# Supplementary material for: The Role of Protein-Rich Extracts from Chondrus crispus as Biostimulant and in Enhancing Tolerance to Drought Stress in Tomato Plants
Source: Plants (Basel). 2023 Feb 13;12(4):845. doi: 10.3390/plants12040845 (PMC9963589; doi:10.3390/plants12040845)
Supplement: Supplementary file 1 [file plants-12-00845-s001.zip › Table A2_17.01.23.xlsx]

## Sheet: Table A2
Table A2. List of peptides identified by LC-MS/MS analysis in the extracts obtained by the hydrothermal treatment of Chondrus crispus with subcritical water at 160°C.
Sequence	N-term cleavage window	C-term cleavage window	Amino acid before	First amino acid	Second amino acid	Second last amino acid	Last amino acid	Amino acid after	A Count	R Count	N Count	D Count	C Count	Q Count	E Count	G Count	H Count	I Count	L Count	K Count	M Count	F Count	P Count	S Count	T Count	W Count	Y Count	V Count	U Count	O Count	Length	Missed cleavages	Mass	Proteins	Leading razor protein	Start position	End position	Unique (Groups)	Unique (Proteins)	Charges	PEP	Score	Identification type	Experiment	Intensity	Reverse	Potential contaminant	id	Protein group IDs
VATVSLPR	IMLIKLSSPATLNSRVATVSLPRSCAAAGT	PATLNSRVATVSLPRSCAAAGTECLISGWG	R	V	A	P	R	S	1	1	0	0	0	0	0	0	0	0	1	0	0	0	1	1	1	0	0	2	0	0	8	0	841.502	CON__P00761	CON__P00761	108	115	yes	yes	2	1.3255e-09	125.25	By MS/MS	2	1047600000		+	618	6
LSSPATLNSR	NFNGNTLDNDIMLIKLSSPATLNSRVATVS	IMLIKLSSPATLNSRVATVSLPRSCAAAGT	K	L	S	S	R	V	1	1	1	0	0	0	0	0	0	0	2	0	0	0	1	3	1	0	0	0	0	0	10	0	1044.56	CON__P00761	CON__P00761	98	107	yes	yes	2	7.5588e-155	185.6	By MS/MS	2	482790000		+	378	6
AAYVGGSDLQALK	MLDAFSRVVVNSDAKAAYVGGSDLQALKTF	AKAAYVGGSDLQALKTFIADGNKRLDAVNS	K	A	A	L	K	T	3	0	0	1	0	1	0	2	0	0	2	1	0	0	0	1	0	0	1	1	0	0	13	0	1291.68	M5DDI2	M5DDI2	16	28	yes	yes	2	0	232.88	By MS/MS	8	276510000			9	63
VALESMVIAR	IGHPDGIQAGATANRVALESMVIARNEGRD	ATANRVALESMVIARNEGRDFVAEGPQILQ	R	V	A	A	R	N	2	1	0	0	0	0	1	0	0	1	1	0	1	0	0	1	0	0	0	2	0	0	10	0	1087.61	M5DDJ6;A0A1B1QDJ4;A0A023I3L0;A0A0K0KTX1;P48691	M5DDJ6	425	434	yes	no	2	0	242.2	By MS/MS	14	182350000			617	67
FLEQQNQVLQTK	KSLNNQFASFIDKVRFLEQQNQVLQTKWEL	KVRFLEQQNQVLQTKWELLQQVDTSTRTHN	R	F	L	T	K	W	0	0	1	0	0	4	1	0	0	0	2	1	0	1	0	0	1	0	0	1	0	0	12	0	1474.78	CON__P04264;CON__ENSEMBL:ENSBTAP00000038253;CON__P35908v2;CON__P35908;CON__Q7Z794;CON__Q9R0H5	CON__P04264	200	211	no	no	2;3	0	276.95	By MS/MS	3	173800000		+	163	13;23;5;37;43
LGEHNIDVLEGNEQFINAAK	VVSAAHCYKSRIQVRLGEHNIDVLEGNEQF	IDVLEGNEQFINAAKIITHPNFNGNTLDND	R	L	G	A	K	I	2	0	3	1	0	1	3	2	1	2	2	1	0	1	0	0	0	0	0	1	0	0	20	0	2210.1	CON__P00761	CON__P00761	58	77	yes	yes	2;3;4	0	390.28	By MS/MS	15	142830000		+	337	6
SLVNLGGSK	GGGGSFGAGGGFGSRSLVNLGGSKSISISV	GGFGSRSLVNLGGSKSISISVARGGGRGSG	R	S	L	S	K	S	0	0	1	0	0	0	0	2	0	0	2	1	0	0	0	2	0	0	0	1	0	0	9	0	873.492	CON__P04264	CON__P04264	66	74	yes	yes	2	2.1322e-17	133.13	By MS/MS	1	112790000		+	524	13
VLDELTLTK	ALRQSVEADINGLRRVLDELTLTKADLEMQ	INGLRRVLDELTLTKADLEMQIESLTEELA	R	V	L	T	K	A	0	0	0	1	0	0	1	0	0	0	3	1	0	0	0	0	2	0	0	1	0	0	9	0	1030.59	CON__P13645	CON__P13645	258	266	yes	yes	2	6.1331e-293	214.12	By MS/MS	1	95822000		+	652	17
SISISVAR	GGFGSRSLVNLGGSKSISISVARGGGRGSG	VNLGGSKSISISVARGGGRGSGFGGGYGGG	K	S	I	A	R	G	1	1	0	0	0	0	0	0	0	2	0	0	0	0	0	3	0	0	0	1	0	0	8	0	831.481	CON__P04264	CON__P04264	75	82	yes	yes	2	2.7095e-43	149.4	By MS/MS	1	89375000		+	506	13
IEISELNR	QITAGRHGDSVRNSKIEISELNRVIQRLRS	DSVRNSKIEISELNRVIQRLRSEIDNVKKQ	K	I	E	N	R	V	0	1	1	0	0	0	2	0	0	2	1	0	0	0	0	1	0	0	0	0	0	0	8	0	972.524	CON__P04264;CON__P35908v2;CON__P35908	CON__P04264	396	403	no	no	2	2.5661e-198	198.07	By MS/MS	1	79787000		+	262	13;23
TNAENEFVTIK	VEDYRNKYEDEINKRTNAENEFVTIKKDVD	INKRTNAENEFVTIKKDVDGAYMTKVDLQA	R	T	N	I	K	K	1	0	2	0	0	0	2	0	0	1	0	1	0	1	0	0	2	0	0	1	0	0	11	0	1264.63	CON__P04264	CON__P04264	278	288	yes	yes	2	0	285.83	By MS/MS	3	74937000		+	597	13
LAADDFR	TTDNANILLQIDNARLAADDFRLKYENEVA	LLQIDNARLAADDFRLKYENEVALRQSVEA	R	L	A	F	R	L	2	1	0	2	0	0	0	0	0	0	1	0	0	1	0	0	0	0	0	0	0	0	7	0	806.392	CON__P13645;CON__Q148H6;CON__P02533;CON__Q6IFX2;CON__A2A4G1;CON__Q04695;CON__P08779;CON__Q9Z2K1;CON__Q3ZAW8	CON__P13645	229	235	no	no	2	9.8966e-05	116.54	By MS/MS	2	68857000		+	303	17;7;15;26;30
SGGGGGGGLGSGGSIR	______________________________	GGGGGGGLGSGGSIRSSYSRFSSSGGRGGG	R	S	G	I	R	S	0	1	0	0	0	0	0	10	0	1	1	0	0	0	0	3	0	0	0	0	0	0	16	0	1231.59	CON__P35527	CON__P35527	14	29	yes	yes	2	0	264.61	By MS/MS	1	62866000		+	498	22
LITGAAQAVYTK	ASIEAAKSLTNNAQRLITGAAQAVYTKYPF	AQRLITGAAQAVYTKYPFVTQMPGPTYASS	R	L	I	T	K	Y	3	0	0	0	0	1	0	1	0	1	1	1	0	0	0	0	2	0	1	1	0	0	12	0	1234.69	M5DDK1	M5DDK1	51	62	yes	yes	2	1.4772e-87	163.78	By MS/MS	2	55202000			352	70
AAAVAFVNNTASQR	GVPNNSSIRSVVIMKAAAVAFVNNTASQRK	KAAAVAFVNNTASQRKMATTSGDCSALSAE	K	A	A	Q	R	K	5	1	2	0	0	1	0	0	0	0	0	0	0	1	0	1	1	0	0	2	0	0	14	0	1418.73	M5DDI2	M5DDI2	136	149	yes	yes	2;3	0	412.74	By MS/MS	4	53733000			1	63
SLVGLGGTK	GGGGGGFGGGGFGSRSLVGLGGTKSISISV	GGFGSRSLVGLGGTKSISISVAGGGGGFGA	R	S	L	T	K	S	0	0	0	0	0	0	0	3	0	0	2	1	0	0	0	1	1	0	0	1	0	0	9	0	830.486	CON__P35908v2;CON__P35908	CON__P35908v2	62	70	yes	no	2	6.4971e-13	122.19	By MS/MS	2	51696000		+	523	23
TLLDIDNTR	DLKDQIVDLTVGNNKTLLDIDNTRMTLDDF	TVGNNKTLLDIDNTRMTLDDFRIKFEMEQN	K	T	L	T	R	M	0	1	1	2	0	0	0	0	0	1	2	0	0	0	0	0	2	0	0	0	0	0	9	0	1059.56	CON__P35527	CON__P35527	225	233	yes	yes	2	5.8511e-75	159.37	By MS/MS	1	48924000		+	587	22
LENEIQTYR	CQNTEYQQLLDIKIRLENEIQTYRSLLEGE	LDIKIRLENEIQTYRSLLEGEGSSGGGGRG	R	L	E	Y	R	S	0	1	1	0	0	1	2	0	0	1	1	0	0	0	0	0	1	0	1	0	0	0	9	0	1164.58	CON__P13645	CON__P13645	442	450	no	no	2	0	260.06	By MS/MS	1	47389000		+	329	17
YEELQITAGR	AQKSKAEAESLYQSKYEELQITAGRHGDSV	LYQSKYEELQITAGRHGDSVRNSKIEISEL	K	Y	E	G	R	H	1	1	0	0	0	1	2	1	0	1	1	0	0	0	0	0	1	0	1	0	0	0	10	0	1178.59	CON__P04264	CON__P04264	377	386	yes	yes	2	0	235.66	By MS/MS	2	46726000		+	696	13
LASYLDK	LSGNEKVTMQNLNDRLASYLDKVRALEESN	TMQNLNDRLASYLDKVRALEESNYELEGKI	R	L	A	D	K	V	1	0	0	1	0	0	0	0	0	0	2	1	0	0	0	1	0	0	1	0	0	0	7	0	808.433	CON__P35527;CON__P13645;CON__P02533;CON__A2A4G1;CON__Q04695;CON__P08779	CON__P13645	157	163	no	no	2	8.0286e-05	116.88	By MS/MS	1	43115000		+	315	17;7;22;15;26
YLDGLTAER	NLEPIFQGYIDSLKRYLDGLTAERTSQNSE	IDSLKRYLDGLTAERTSQNSELNNMQDLVE	R	Y	L	E	R	T	1	1	0	1	0	0	1	1	0	0	2	0	0	0	0	0	1	0	1	0	0	0	9	0	1036.52	CON__P35908v2;CON__P35908	CON__P35908v2	239	247	yes	no	2	4.4511e-178	189.7	By MS/MS	1	42500000		+	714	23
SLDLDSIIAEVK	QISETNVILSMDNNRSLDLDSIIAEVKAQN	NNRSLDLDSIIAEVKAQNEDIAQKSKAEAE	R	S	L	V	K	A	1	0	0	2	0	0	1	0	0	2	2	1	0	0	0	2	0	0	0	1	0	0	12	0	1301.71	CON__P04264;CON__Q5XQN5;CON__Q922U2;CON__Q8BGZ7	CON__P04264	344	355	no	no	2;3	0	313.01	By MS/MS	3	41922000		+	515	13;33;41;39
VDPEIQNVK	EVSVNQSLLQPLNVKVDPEIQNVKAQEREQ	QPLNVKVDPEIQNVKAQEREQIKTLNNKFA	K	V	D	V	K	A	0	0	1	1	0	1	1	0	0	1	0	1	0	0	1	0	0	0	0	2	0	0	9	0	1040.55	CON__P35908v2;CON__P35908;CON__Q3TTY5	CON__P35908v2	167	175	no	no	2	1.6723e-17	133.57	By MS/MS	1	39105000		+	625	23;29
SQYEQLAEQNRK	AAPGVDLTQLLNNMRSQYEQLAEQNRKDAE	NMRSQYEQLAEQNRKDAEAWFNEKSKELTT	R	S	Q	R	K	D	1	1	1	0	0	3	2	0	0	0	1	1	0	0	0	1	0	0	1	0	0	0	12	1	1492.73	CON__P13645	CON__P13645	323	334	yes	yes	2;3	1.4545e-19	127.76	By MS/MS	3	38353000		+	538	17
MLDAFSR	______________________________	______________________________	-	M	L	S	R	V	1	1	0	1	0	0	0	0	0	0	1	0	1	1	0	1	0	0	0	0	0	0	7	0	838.401	M5DDI2	M5DDI2	1	7	yes	yes	2	0.00019178	111.01	By MS/MS	7	36850000			403	63
SLLEGEGSSGGGGR	LDIKIRLENEIQTYRSLLEGEGSSGGGGRG	RSLLEGEGSSGGGGRGGGSFGGGYGGGSSG	R	S	L	G	R	G	0	1	0	0	0	0	2	6	0	0	2	0	0	0	0	3	0	0	0	0	0	0	14	0	1261.59	CON__P13645	CON__P13645	451	464	yes	yes	2	1.8695e-133	172.56	By MS/MS	2	36536000		+	519	17
AQYEEIAQR	NSRNLDLDSIIAEVKAQYEEIAQRSKEEAE	IIAEVKAQYEEIAQRSKEEAEALYHSKYEE	K	A	Q	Q	R	S	2	1	0	0	0	2	2	0	0	1	0	0	0	0	0	0	0	0	1	0	0	0	9	0	1106.54	CON__ENSEMBL:ENSBTAP00000038253;CON__P35908v2;CON__P35908;CON__P02538;CON__P04259;CON__P48668;CON__P19013	CON__P35908v2	354	362	no	no	2	0	237.61	By MS/MS	1	36158000		+	58	23;8;24;12;5;20
TAAENDFVTLK	VEDYKKKYEDEINKRTAAENDFVTLKKDVD	INKRTAAENDFVTLKKDVDNAYMIKVELQS	R	T	A	L	K	K	2	0	1	1	0	0	1	0	0	0	1	1	0	1	0	0	2	0	0	1	0	0	11	0	1207.61	CON__P35908v2;CON__P35908	CON__P35908v2	276	286	yes	no	2	0	265.67	By matching	1	34575000		+	556	23
GFSSGSAVVSGGSR	SCKSRGRGGGGGGFRGFSSGSAVVSGGSRR	RGFSSGSAVVSGGSRRSTSSFSCLSRHGGG	R	G	F	S	R	R	1	1	0	0	0	0	0	4	0	0	0	0	0	1	0	5	0	0	0	2	0	0	14	0	1253.6	CON__P35908v2;CON__P35908;CON__Q3TTY5	CON__P35908v2	21	34	no	no	2;3	0	261.22	By MS/MS	3	34035000		+	195	23;29
QGVDADINGLR	LDDFRIKFEMEQNLRQGVDADINGLRQVLD	QNLRQGVDADINGLRQVLDNLTMEKSDLEM	R	Q	G	L	R	Q	1	1	1	2	0	1	0	2	0	1	1	0	0	0	0	0	0	0	0	1	0	0	11	0	1156.58	CON__P35527	CON__P35527	251	261	yes	yes	2	2.1133e-301	215.72	By MS/MS	2	33580000		+	451	22
INSNASAIVTNSAR	AMVAEGNKRLDVVNKINSNASAIVTNSARA	KINSNASAIVTNSARALFAEQPQLVQPGGN	K	I	N	A	R	A	3	1	3	0	0	0	0	0	0	2	0	0	0	0	0	3	1	0	0	1	0	0	14	0	1416.73	M5DDI5	M5DDI5	44	57	yes	yes	2;3	1.2047e-259	205.31	By MS/MS	5	25975000			280	64
GYFQTGELR	VQGKYLDDNSLEKLRGYFQTGELRVRAAAT	SLEKLRGYFQTGELRVRAAATIAANAATII	R	G	Y	L	R	V	0	1	0	0	0	1	1	2	0	0	1	0	0	1	0	0	1	0	1	0	0	0	9	0	1069.52	M5DDI6	M5DDI6	29	37	yes	yes	2	2.4791e-111	175.51	By MS/MS	1	25883000			248	65
NLDLDSIIAEVK	SVTDTNVILSMDNSRNLDLDSIIAEVKAQY	NSRNLDLDSIIAEVKAQYEEIAQRSKEEAE	R	N	L	V	K	A	1	0	1	2	0	0	1	0	0	2	2	1	0	0	0	1	0	0	0	1	0	0	12	0	1328.72	CON__P35908v2;CON__P35908;CON__P02538;CON__P04259;CON__P13647;CON__P48668;CON__Q5XKE5;CON__Q8VED5	CON__P35908v2	342	353	no	no	2;3	0	320.96	By MS/MS	2	25194000		+	430	23;8;24;12;19;32;40
DGEIILR	GGNCYTNRRMAACLRDGEIILRYISYALLA	RRMAACLRDGEIILRYISYALLAGDASVLE	R	D	G	L	R	Y	0	1	0	1	0	0	1	1	0	2	1	0	0	0	0	0	0	0	0	0	0	0	7	0	814.455	M5DDI2	M5DDI2	85	91	yes	yes	2	9.9997e-70	162.07	By MS/MS	2	24595000			86	63
SVITTIISAADAAGR	______________________________	SVITTIISAADAAGRFLTSSDLESVQGNIQ	K	S	V	G	R	F	4	1	0	1	0	0	0	1	0	3	0	0	0	0	0	2	2	0	0	1	0	0	15	0	1444.79	M5DDJ9	M5DDJ9	3	17	yes	yes	2;3	0	259.55	By MS/MS	6	23885000			546	69
FASFIDK	VKAQEREQIKTLNNKFASFIDKVRFLEQQN	QIKTLNNKFASFIDKVRFLEQQNQVLQTKW	K	F	A	D	K	V	1	0	0	1	0	0	0	0	0	1	0	1	0	2	0	1	0	0	0	0	0	0	7	0	826.423	CON__P12035;CON__Q9DCV7;CON__Q3KNV1;CON__P08729;CON__P35908v2;CON__P35908;CON__Q01546;CON__Q9NSB2;CON__Q6ISB0;CON__Q3TTY5;CON__P02538;CON__P04259;CON__P05787;CON__P13647;CON__P48668;CON__Q5XKE5;CON__Q5XQN5;CON__Q8VED5;CON__Q922U2;CON__Q9H552;CON__Q7Z794;CON__P19013;CON__Q32MB2;CON__Q9R0H5;CON__Q8BGZ7	CON__P35908v2	189	195	no	no	2	1.2798e-31	143.85	By MS/MS	1	21754000		+	149	23;8;24;12;19;33;41;16;25;39;29;37;32;40;14;20;27;43;42
TNAENEFVTIKK	VEDYRNKYEDEINKRTNAENEFVTIKKDVD	NKRTNAENEFVTIKKDVDGAYMTKVDLQAK	R	T	N	K	K	D	1	0	2	0	0	0	2	0	0	1	0	2	0	1	0	0	2	0	0	1	0	0	12	1	1392.72	CON__P04264	CON__P04264	278	289	yes	yes	2;3	7.3358e-146	178.32	By MS/MS	3	20755000		+	598	13
LNDLEDALQQAK	AEQRGENALKDAKNKLNDLEDALQQAKEDL	KNKLNDLEDALQQAKEDLARLLRDYQELMN	K	L	N	A	K	E	2	0	1	2	0	2	1	0	0	0	3	1	0	0	0	0	0	0	0	0	0	0	12	0	1356.69	CON__P04264	CON__P04264	444	455	yes	yes	2;3	0	356.73	By MS/MS	2	20752000		+	366	13
SKAEAESLYQSK	IIAEVKAQNEDIAQKSKAEAESLYQSKYEE	AQKSKAEAESLYQSKYEELQITAGRHGDSV	K	S	K	S	K	Y	2	0	0	0	0	1	2	0	0	0	1	2	0	0	0	3	0	0	1	0	0	0	12	1	1339.66	CON__P04264	CON__P04264	365	376	yes	yes	2;3	0	221.8	By MS/MS	2	20532000		+	508	13
MTLDDFR	TVGNNKTLLDIDNTRMTLDDFRIKFEMEQN	LLDIDNTRMTLDDFRIKFEMEQNLRQGVDA	R	M	T	F	R	I	0	1	0	2	0	0	0	0	0	0	1	0	1	1	0	0	1	0	0	0	0	0	7	0	896.406	CON__P35527	CON__P35527	234	240	yes	yes	2	1.2572e-22	139.28	By MS/MS	2	19708000		+	413	22
AEAESLYQSK	AEVKAQNEDIAQKSKAEAESLYQSKYEELQ	AQKSKAEAESLYQSKYEELQITAGRHGDSV	K	A	E	S	K	Y	2	0	0	0	0	1	2	0	0	0	1	1	0	0	0	2	0	0	1	0	0	0	10	0	1124.54	CON__P04264	CON__P04264	367	376	yes	yes	2	0	249.69	By MS/MS	1	19391000		+	17	13
YENEVALR	QIDNARLAADDFRLKYENEVALRQSVEADI	ADDFRLKYENEVALRQSVEADINGLRRVLD	K	Y	E	L	R	Q	1	1	1	0	0	0	2	0	0	0	1	0	0	0	0	0	0	0	1	1	0	0	8	0	992.493	CON__P13645	CON__P13645	238	245	yes	yes	2	4.4524e-88	168.27	By MS/MS	1	18515000		+	704	17
YESGVIPYAK	MSQSVEERTRIKNERYESGVIPYAKMGYWD	IKNERYESGVIPYAKMGYWDPDYVVKDTDV	R	Y	E	A	K	M	1	0	0	0	0	0	1	1	0	1	0	1	0	0	1	1	0	0	2	1	0	0	10	0	1125.57	M5DDJ6	M5DDJ6	16	25	yes	yes	2	2.5845e-07	119.27	By MS/MS	1	18048000			706	67
FLTSSDLESVQGNIQR	SVITTIISAADAAGRFLTSSDLESVQGNIQ	LTSSDLESVQGNIQRAGARLEAAEKLANNH	R	F	L	Q	R	A	0	1	1	1	0	2	1	1	0	1	2	0	0	1	0	3	1	0	0	1	0	0	16	0	1792.9	M5DDJ9	M5DDJ9	18	33	yes	yes	2;3	0	354.75	By MS/MS	7	16981000			167	69
ITLLAMSEAR				I	T	A	R		2	1	0	0	0	0	1	0	0	1	2	0	1	0	0	1	1	0	0	0	0	0	10	0	1103.6		REV__R7QQE3			yes	yes	2	0.02347	46.426	By MS/MS	2	16797000	+		294	244
TAAENDFVTLKK	VEDYKKKYEDEINKRTAAENDFVTLKKDVD	NKRTAAENDFVTLKKDVDNAYMIKVELQSK	R	T	A	K	K	D	2	0	1	1	0	0	1	0	0	0	1	2	0	1	0	0	2	0	0	1	0	0	12	1	1335.7	CON__P35908v2;CON__P35908	CON__P35908v2	276	287	yes	no	2;3	5.2484e-27	134.75	By MS/MS	1	16795000		+	557	23
SQYEQLAEQNR	AAPGVDLTQLLNNMRSQYEQLAEQNRKDAE	NNMRSQYEQLAEQNRKDAEAWFNEKSKELT	R	S	Q	N	R	K	1	1	1	0	0	3	2	0	0	0	1	0	0	0	0	1	0	0	1	0	0	0	11	0	1364.63	CON__P13645	CON__P13645	323	333	yes	yes	2;3	0	248.09	By MS/MS	2	16169000		+	537	17
GSPVSEIVLK	______________________________	LTPPRGSPVSEIVLKIGDTSTSFSSSSSSL	R	G	S	L	K	I	0	0	0	0	0	0	1	1	0	1	1	1	0	0	1	2	0	0	0	2	0	0	10	0	1027.59	R7QCF0	R7QCF0	10	19	yes	yes	2	0.00065051	85.731	By matching	1	15346000			233	138
VLSIGDGIAR	IINYQQKIDLDEVGRVLSIGDGIARVYGLN	DEVGRVLSIGDGIARVYGLNNCKAGEMVEF	R	V	L	A	R	V	1	1	0	1	0	0	0	2	0	2	1	0	0	0	0	1	0	0	0	1	0	0	10	0	999.571	R7QMR3	R7QMR3	68	77	yes	yes	2	9.9931e-134	182.98	By MS/MS	3	14388000			656	197
DLDYYLR	GGNMYTTRRYAACIRDLDYYLRYATYGMLA	RRYAACIRDLDYYLRYATYGMLAGDPSILD	R	D	L	L	R	Y	0	1	0	2	0	0	0	0	0	0	2	0	0	0	0	0	0	0	2	0	0	0	7	0	956.46	M5DDG4;M5DDI6	M5DDI6	84	90	no	no	2	3.5207e-55	155.73	By MS/MS	3	14147000			93	65;61
QVLDNLTMEK	QNLRQGVDADINGLRQVLDNLTMEKSDLEM	INGLRQVLDNLTMEKSDLEMQYETLQEELM	R	Q	V	E	K	S	0	0	1	1	0	1	1	0	0	0	2	1	1	0	0	0	1	0	0	1	0	0	10	0	1189.6	CON__P35527	CON__P35527	262	271	yes	yes	2	0.0027503	78.934	By MS/MS	1	14073000		+	465	22
GILGASESADLNK				G	I	N	K		2	0	1	1	0	0	1	2	0	1	2	1	0	0	0	2	0	0	0	0	0	0	13	0	1273.65		REV__R7QHI0			yes	yes	2	0.006071	91.867	By MS/MS	2	13584000	+		213	242
DVDNAYMIK	NKRTAAENDFVTLKKDVDNAYMIKVELQSK	FVTLKKDVDNAYMIKVELQSKVDLLNQEIE	K	D	V	I	K	V	1	0	1	2	0	0	0	0	0	1	0	1	1	0	0	0	0	0	1	1	0	0	9	0	1067.5	CON__P35908v2;CON__P35908	CON__P35908v2	288	296	yes	no	2	3.2788e-76	164.57	By MS/MS	1	13537000		+	114	23
VLDELTLAR	NLRMSVEADINGLRRVLDELTLARADLEMQ	INGLRRVLDELTLARADLEMQIESLKEELA	R	V	L	A	R	A	1	1	0	1	0	0	1	0	0	0	3	0	0	0	0	0	1	0	0	1	0	0	9	0	1028.59	CON__P02533;CON__Q6IFX2;CON__A2A4G1;CON__Q04695;CON__P08779	CON__P02533	224	232	no	no	2	0	202.28	By MS/MS	1	13533000		+	649	7;15;26
LASIGVENSEANR	GILAVDESTKTIGKRLASIGVENSEANRQG	KRLASIGVENSEANRQGYRGLLFNCAGLGD	R	L	A	N	R	Q	2	1	2	0	0	0	2	1	0	1	1	0	0	0	0	2	0	0	0	1	0	0	13	0	1358.68	R7QSM0	R7QSM0	77	89	yes	yes	2	2.7812e-57	147.37	By MS/MS	1	12359000			314	234
VNIRPDEISNIIR	______________________________	______________________________	M	V	N	I	R	Q	0	2	2	1	0	0	1	0	0	4	0	0	0	0	1	1	0	0	0	1	0	0	13	1	1537.86	M5DBY2	M5DBY2	2	14	yes	yes	2;3	0	308.55	By MS/MS	6	11941000			662	50
VYLGAETTR	KRCETACPTDFLSVRVYLGAETTRSMGLAY	DFLSVRVYLGAETTRSMGLAY_________	R	V	Y	T	R	S	1	1	0	0	0	0	1	1	0	0	1	0	0	0	0	0	2	0	1	1	0	0	9	0	1008.52	M5DD47	M5DD47	67	75	yes	yes	2	2.1084e-25	138.54	By MS/MS	1	11894000			689	55
NVQDAIADAEQR	QRLQGEIAHVKKQCKNVQDAIADAEQRGEH	QCKNVQDAIADAEQRGEHALKDARNKLNDL	K	N	V	Q	R	G	3	1	1	2	0	2	1	0	0	1	0	0	0	0	0	0	0	0	0	1	0	0	12	0	1328.63	CON__P35908v2;CON__P35908	CON__P35908v2	419	430	yes	no	2;3	5.185e-87	160.15	By MS/MS	2	11745000		+	442	23
ISISTSGGSFR	GYGSRSLYNLGGSKRISISTSGGSFRNRFG	GSKRISISTSGGSFRNRFGAGAGGGYGFGG	R	I	S	F	R	N	0	1	0	0	0	0	0	2	0	2	0	0	0	1	0	4	1	0	0	0	0	0	11	0	1110.57	CON__P13647	CON__P13647	74	84	yes	yes	2	3.3425e-186	194.94	By MS/MS	1	11456000		+	288	19
QSLEASLAETEGR	VQALEIELQSQLALKQSLEASLAETEGRYC	LKQSLEASLAETEGRYCVQLSQIQAQISAL	K	Q	S	G	R	Y	2	1	0	0	0	1	3	1	0	0	2	0	0	0	0	2	1	0	0	0	0	0	13	0	1389.67	CON__P13645	CON__P13645	387	399	no	no	2;3	0	340.88	By MS/MS	1	11328000		+	457	17
INSLMIEVAR	YMQTMQEVKKLQGEKINSLMIEVARLNAQV	LQGEKINSLMIEVARLNAQVMELSHAKAAL	K	I	N	A	R	L	1	1	1	0	0	0	1	0	0	2	1	0	1	0	0	1	0	0	0	1	0	0	10	0	1144.63	R7QTF3;R7Q5I5;R7Q962	R7QTF3	46	55	yes	no	2	0.013514	53.775	By MS/MS	1	10938000			279	102
GGSGGSYGGGGSGGGYGGGSGSR	GGRGGSGGSYGRGSRGGSGGSYGGGGSGGG	GGGSGGGYGGGSGSRGGSGGSYGGGSGSGG	R	G	G	S	R	G	0	1	0	0	0	0	0	15	0	0	0	0	0	0	0	5	0	0	2	0	0	0	23	0	1790.72	CON__P35527	CON__P35527	491	513	yes	yes	2;3	0	392.56	By MS/MS	4	10873000		+	208	22
AQKLNRELVSMR	DEGKASRRLRFERKKAQKLNRELVSMRADT	RKKAQKLNRELVSMRADTNHKIVHARRFAE	K	A	Q	M	R	A	1	2	1	0	0	1	1	0	0	0	2	1	1	0	0	1	0	0	0	1	0	0	12	2	1443.8	R7QN31	R7QN31	470	481	yes	yes	2	0.0014719	69.825	By MS/MS	1	10737000			53	200
DYQELMNTK	DALQQAKEDLARLLRDYQELMNTKLALDLE	LARLLRDYQELMNTKLALDLEIATYRTLLE	R	D	Y	T	K	L	0	0	1	1	0	1	1	0	0	0	1	1	1	0	0	0	1	0	1	0	0	0	9	0	1140.51	CON__P04264;CON__ENSEMBL:ENSBTAP00000038253;CON__Q3TTY5	CON__P04264	464	472	no	no	2	3.3926e-293	213.53	By MS/MS	3	10729000		+	116	13;5;29
VEDHPALLAASQR	FRKPSVVWYRGNDLRVEDHPALLAASQRGG	LRVEDHPALLAASQRGGPVVPLFIWDPSDS	R	V	E	Q	R	G	3	1	0	1	0	1	1	0	1	0	2	0	0	0	1	1	0	0	0	1	0	0	13	0	1405.73	R7Q2P4	R7Q2P4	96	108	yes	yes	2	0.00015201	45.137	By MS/MS	2	10463000			627	85
DAEAWFNEK	NMRSQYEQLAEQNRKDAEAWFNEKSKELTT	AEQNRKDAEAWFNEKSKELTTEIDNNIEQI	K	D	A	E	K	S	2	0	1	1	0	0	2	0	0	0	0	1	0	1	0	0	0	1	0	0	0	0	9	0	1108.48	CON__P13645;CON__Q148H6;CON__Q7Z3Y8;CON__Q7Z3Z0	CON__P13645	335	343	no	no	2	5.4165e-132	180.44	By MS/MS	1	10005000		+	78	17;36
FSSSSGYGGGSSR	YSRFSSSGGRGGGGRFSSSSGYGGGSSRVC	GRFSSSSGYGGGSSRVCGRGGGGSFGYSYG	R	F	S	S	R	V	0	1	0	0	0	0	0	4	0	0	0	0	0	1	0	6	0	0	1	0	0	0	13	0	1234.52	CON__P35527	CON__P35527	47	59	yes	yes	2	0	222.18	By matching	1	9993400		+	173	22
GILAVDESTK	DELIATANKIASPGKGILAVDESTKTIGKR	ASPGKGILAVDESTKTIGKRLASIGVENSE	K	G	I	T	K	T	1	0	0	1	0	0	1	1	0	1	1	1	0	0	0	1	1	0	0	1	0	0	10	0	1031.55	R7QSM0	R7QSM0	62	71	yes	yes	2	4.7518e-47	147.51	By MS/MS	3	9822100			212	234
TPITEAIASADSQGR	______________________________	TPITEAIASADSQGRFLSNGELQSINGRYQ	K	T	P	G	R	F	3	1	0	1	0	1	1	1	0	2	0	0	0	0	1	2	2	0	0	0	0	0	15	0	1515.75	M5DDK1	M5DDK1	3	17	yes	yes	2;3	8.5908e-53	144.28	By MS/MS	7	9319800			601	70
SEITELR	TTEIDNNIEQISSYKSEITELRRNVQALEI	IEQISSYKSEITELRRNVQALEIELQSQLA	K	S	E	L	R	R	0	1	0	0	0	0	2	0	0	1	1	0	0	0	0	1	1	0	0	0	0	0	7	0	846.445	CON__P13645	CON__P13645	363	369	no	no	2	3.2712e-14	84.244	By matching	1	8695500		+	482	17
TTPSYVAFTDSER	QNDRVEIIANDQGNRTTPSYVAFTDSERLI	NRTTPSYVAFTDSERLIGDAAKNQVAINPT	R	T	T	E	R	L	1	1	0	1	0	0	1	0	0	0	0	0	0	1	1	2	3	0	1	1	0	0	13	0	1472.68	R7Q5A8	R7Q5A8	40	52	yes	yes	2	7.0092e-194	193.96	By MS/MS	3	8624000			612	99
SGPNPNKEPVELNR	______________________________	MSGPNPNKEPVELNRTSLFWGLLLIFVLAV	M	S	G	N	R	T	0	1	3	0	0	0	2	1	0	0	1	1	0	0	3	1	0	0	0	1	0	0	14	1	1549.78	M5DD55	M5DD55	2	15	yes	yes	2;3	0.0002064	90.614	By MS/MS	2	8614000			501	56
AQYEEIANR	NNRNLDLDSIIAEVKAQYEEIANRSRTEAE	IIAEVKAQYEEIANRSRTEAESWYQTKYEE	K	A	Q	N	R	S	2	1	1	0	0	1	2	0	0	1	0	0	0	0	0	0	0	0	1	0	0	0	9	0	1092.52	CON__P13647	CON__P13647	344	352	yes	yes	2	6.2334e-60	154.56	By matching	1	8260700		+	57	19
SEITELRR	TTEIDNNIEQISSYKSEITELRRNVQALEI	EQISSYKSEITELRRNVQALEIELQSQLAL	K	S	E	R	R	N	0	2	0	0	0	0	2	0	0	1	1	0	0	0	0	1	1	0	0	0	0	0	8	1	1002.55	CON__P13645	CON__P13645	363	370	no	no	2	7.4414e-57	154.31	By MS/MS	1	8085300		+	483	17
GGGGGGYGSGGSSYGSGGGSYGSGGGGGGGR	SVSTSHTTISGGGSRGGGGGGYGSGGSSYG	GGGSYGSGGGGGGGRGSYGSGGSSYGSGGG	R	G	G	G	R	G	0	1	0	0	0	0	0	21	0	0	0	0	0	0	0	6	0	0	3	0	0	0	31	0	2382.94	CON__P04264	CON__P04264	519	549	yes	yes	2;3	0	451.58	By MS/MS	3	7884400		+	201	13
FLEQQNQVLETK	KVLNNKFASFIDKVRFLEQQNQVLETKWEL	KVRFLEQQNQVLETKWELLQQLDLNNCKNN	R	F	L	T	K	W	0	0	1	0	0	3	2	0	0	0	2	1	0	1	0	0	1	0	0	1	0	0	12	0	1475.76	CON__Q32MB2	CON__Q32MB2	152	163	no	no	2	0	221.09	By MS/MS	4	7823800		+	162	27
LKYENEVALR	LLQIDNARLAADDFRLKYENEVALRQSVEA	ADDFRLKYENEVALRQSVEADINGLRRVLD	R	L	K	L	R	Q	1	1	1	0	0	0	2	0	0	0	2	1	0	0	0	0	0	0	1	1	0	0	10	1	1233.67	CON__P13645	CON__P13645	236	245	yes	yes	2;3	2.5616e-93	167.12	By MS/MS	23	7750400		+	354	17
QSVEADINGLR	ADDFRLKYENEVALRQSVEADINGLRRVLD	VALRQSVEADINGLRRVLDELTLTKADLEM	R	Q	S	L	R	R	1	1	1	1	0	1	1	1	0	1	1	0	0	0	0	1	0	0	0	1	0	0	11	0	1200.61	CON__P13646-1;CON__P13645	CON__P13645	246	256	no	no	2	3.0069e-14	123.86	By MS/MS	1	7555500		+	459	17;18
QEYEQLIAK	VAPGKDLTKTLNDMRQEYEQLIAKNRKDIE	TLNDMRQEYEQLIAKNRKDIENQYETQITQ	R	Q	E	A	K	N	1	0	0	0	0	2	2	0	0	1	1	1	0	0	0	0	0	0	1	0	0	0	9	0	1120.58	CON__P35527	CON__P35527	328	336	yes	yes	2	0.0082572	71.501	By MS/MS	1	7441500		+	448	22
ELTTEIDNNIEQISSYK	QNRKDAEAWFNEKSKELTTEIDNNIEQISS	TTEIDNNIEQISSYKSEITELRRNVQALEI	K	E	L	Y	K	S	0	0	2	1	0	1	3	0	0	3	1	1	0	0	0	2	2	0	1	0	0	0	17	0	1995.96	CON__P13645	CON__P13645	346	362	yes	yes	2;3	0	423.9	By MS/MS	3	7247700		+	137	17
SQDERTFIALK	______________________________	______________________________	M	S	Q	L	K	P	1	1	0	1	0	1	1	0	0	1	1	1	0	1	0	1	1	0	0	0	0	0	11	1	1306.69	R7QBR9	R7QBR9	2	12	yes	yes	2	0.038916	43.083	By MS/MS	2	7206500			535	133
EVATNSELVQSGK	DAEEWFFTKTEELNREVATNSELVQSGKSE	NREVATNSELVQSGKSEISELRRTMQNLEI	R	E	V	G	K	S	1	0	1	0	0	1	2	1	0	0	1	1	0	0	0	2	1	0	0	2	0	0	13	0	1360.68	CON__P02533;CON__Q04695	CON__P02533	316	328	no	no	2	0	254.07	By MS/MS	1	6853600		+	144	7;26
LTQGAFSFLPDLTDEQIIK	______________________________	AFSFLPDLTDEQIIKQIAYAISKNWSINIE	R	L	T	I	K	Q	1	0	0	2	0	2	1	1	0	2	3	1	0	2	1	1	2	0	0	0	0	0	19	0	2135.11	M5DD36	M5DD36	3	21	yes	yes	2;3	9.111e-10	103.21	By MS/MS	10	6804500			381	54
NILEGSSVK	LESDNVGVVLMGDGRNILEGSSVKATGKIA	LMGDGRNILEGSSVKATGKIAQIPVGEGYL	R	N	I	V	K	A	0	0	1	0	0	0	1	1	0	1	1	1	0	0	0	2	0	0	0	1	0	0	9	0	945.513	M5DBY2	M5DBY2	82	90	yes	yes	2	4.8625e-05	109.71	By MS/MS	1	6734700			421	50
ETYQALGTPGTSVAVAVQK	GDSSVLDDRCLNGLRETYQALGTPGTSVAV	ALGTPGTSVAVAVQKMKEASIALANDLNGV	R	E	T	Q	K	M	3	0	0	0	0	2	1	2	0	0	1	1	0	0	1	1	3	0	1	3	0	0	19	0	1919	M5DDI5	M5DDI5	115	133	yes	yes	2;3	1.5105e-47	134.21	By MS/MS	4	6482100			142	64
TAADYVAQLK	DMIDDYLTHQIDAIKTAADYVAQLKRVGTP	IDAIKTAADYVAQLKRVGTPHGIYHFDLNL	K	T	A	L	K	R	3	0	0	1	0	1	0	0	0	0	1	1	0	0	0	0	1	0	1	1	0	0	10	0	1078.57	R7QG34	R7QG34	222	231	yes	yes	2	1.6473e-180	195.17	By MS/MS	2	6358400			554	162
VDGFEYLPGEEQPK	SIPILNYAFSTQNQRVDGFEYLPGEEQPKI	RVDGFEYLPGEEQPKIYTTENLPTAYEMDE	R	V	D	P	K	I	0	0	0	1	0	1	3	2	0	0	1	1	0	1	2	0	0	0	1	1	0	0	14	0	1606.75	M5DET7	M5DET7	17	30	yes	yes	2	0.00054557	53.528	By MS/MS	4	6291900			622	76
DISFNYTSTDTADFVETPTANV	AKTCGPLQTALDLWKDISFNYTSTDTADFV	STDTADFVETPTANV_______________	K	D	I	N	V	-	2	0	2	3	0	0	1	0	0	1	0	0	0	2	1	2	5	0	1	2	0	0	22	0	2407.07	M5DDJ6;A0A0K0KTX1	M5DDJ6	467	488	yes	no	2;3	1.668e-11	88.73	By MS/MS	4	5885300			92	67
MLDAFAK	______________________________	______________________________	-	M	L	A	K	I	2	0	0	1	0	0	0	0	0	0	1	1	1	1	0	0	0	0	0	0	0	0	7	0	794.4	M5DDI5	M5DDI5	1	7	yes	yes	2	0.00030053	110.63	By MS/MS	4	5878700			402	64
QISNLQQSISDAEQR	RVIQRLRSEIDNVKKQISNLQQSISDAEQR	QISNLQQSISDAEQRGENALKDAKNKLNDL	K	Q	I	Q	R	G	1	1	1	1	0	4	1	0	0	2	1	0	0	0	0	3	0	0	0	0	0	0	15	0	1715.84	CON__P04264	CON__P04264	418	432	yes	yes	2;3	0	365.6	By MS/MS	2	5829100		+	453	13
SKELTTEIDNNIEQISSYK	AEQNRKDAEAWFNEKSKELTTEIDNNIEQI	TTEIDNNIEQISSYKSEITELRRNVQALEI	K	S	K	Y	K	S	0	0	2	1	0	1	3	0	0	3	1	2	0	0	0	3	2	0	1	0	0	0	19	1	2211.09	CON__P13645	CON__P13645	344	362	yes	yes	2;3	2.2012e-286	203.23	By MS/MS	2	5629200		+	512	17
EIETYHNLLEGGQEDFESSGAGK	QEYSLLLSIKMRLEKEIETYHNLLEGGQED	LEGGQEDFESSGAGKIGLGGRGGSGGSYGR	K	E	I	G	K	I	1	0	1	1	0	1	5	4	1	1	2	1	0	1	0	2	1	0	1	0	0	0	23	0	2509.12	CON__P35527	CON__P35527	450	472	yes	yes	3	0	327.3	By MS/MS	1	5570200		+	131	22
GGGFGGGSSFGGGSGFSGGGFGGGGFGGGR	GGGGGFGAAGGFGGRGGGFGGGSSFGGGSG	FSGGGFGGGGFGGGRFGGFGGPGGVGGLGG	R	G	G	G	R	F	0	1	0	0	0	0	0	20	0	0	0	0	0	5	0	4	0	0	0	0	0	0	30	0	2398.01	CON__P35908v2	CON__P35908v2	93	122	yes	yes	2;3	0	247.54	By MS/MS	3	5517300		+	199	23
HGGGGGGFGGGGFGSR	GGSRRSTSSFSCLSRHGGGGGGFGGGGFGS	GGGGGGFGGGGFGSRSLVGLGGTKSISISV	R	H	G	S	R	S	0	1	0	0	0	0	0	11	1	0	0	0	0	2	0	1	0	0	0	0	0	0	16	0	1319.58	CON__P35908v2;CON__P35908	CON__P35908v2	46	61	yes	no	2;3	4.6691e-24	121.76	By MS/MS	5	5374800		+	249	23
GSSSGGGYSSGSSSYGSGGR	SNVASKAAFGGSGGRGSSSGGGYSSGSSSY	GGYSSGSSSYGSGGRQSGSRGGSGGGGSIS	R	G	S	G	R	Q	0	1	0	0	0	0	0	8	0	0	0	0	0	0	0	9	0	0	2	0	0	0	20	0	1739.7	CON__P35908v2;CON__P35908	CON__P35908v2	525	544	yes	no	2	1.1803e-256	196.18	By matching	1	5322500		+	236	23
KYEDEINKR	SELNNMQDLVEDYKKKYEDEINKRTAAEND	VEDYKKKYEDEINKRTAAENDFVTLKKDVD	K	K	Y	K	R	T	0	1	1	1	0	0	2	0	0	1	0	2	0	0	0	0	0	0	1	0	0	0	9	2	1193.6	CON__ENSEMBL:ENSBTAP00000038253;CON__P12035;CON__P35908v2;CON__P35908;CON__Q01546;CON__Q3TTY5	CON__P35908v2	267	275	no	no	3	1.6315e-25	138.66	By MS/MS	3	5300500		+	302	23;16;25;5;29
LAELEEALQK	AEQRGELALKDARNKLAELEEALQKAKQDM	DARNKLAELEEALQKAKQDMARLLREYQEL	K	L	A	Q	K	A	2	0	0	0	0	1	3	0	0	0	3	1	0	0	0	0	0	0	0	0	0	0	10	0	1142.62	CON__P13647	CON__P13647	432	441	yes	yes	2	1.1923e-154	183.47	By MS/MS	1	5290200		+	306	19
ADTIAGISYGR	VISGNSLVAVSLNGRADTIAGISYGRNVSA	LNGRADTIAGISYGRNVSALVAALPDRIVY	R	A	D	G	R	N	2	1	0	1	0	0	0	2	0	2	0	0	0	0	0	1	1	0	1	0	0	0	11	0	1122.57	R7QGX5	R7QGX5	711	721	yes	yes	2	0.0075018	60.91	By MS/MS	1	4778900			12	166
ALEEANADLEVK	QNLNDRLASYLDKVRALEEANADLEVKIRD	KVRALEEANADLEVKIRDWYQRQRPAEIKD	R	A	L	V	K	I	3	0	1	1	0	0	3	0	0	0	2	1	0	0	0	0	0	0	0	1	0	0	12	0	1300.65	CON__P13646-1;CON__P02533;CON__Q6IFX2;CON__P08779	CON__P02533	135	146	no	no	2	0	265.12	By MS/MS	1	4711500		+	39	7;15;18
QLDSIVGER	NLEPLFEQYINNLRRQLDSIVGERGRLDSE	INNLRRQLDSIVGERGRLDSELRGMQDLVE	R	Q	L	E	R	G	0	1	0	1	0	1	1	1	0	1	1	0	0	0	0	1	0	0	0	1	0	0	9	0	1015.53	CON__P02538;CON__P04259;CON__P13647;CON__P48668	CON__P02538	224	232	no	no	2	9.4329e-07	120.45	By matching	1	4662400		+	456	8;24;12;19
YEELQQTAGR	ANRSRTEAESWYQTKYEELQQTAGRHGDDL	WYQTKYEELQQTAGRHGDDLRNTKHEISEM	K	Y	E	G	R	H	1	1	0	0	0	2	2	1	0	0	1	0	0	0	0	0	1	0	1	0	0	0	10	0	1193.57	CON__P13647;CON__Q5XQN5;CON__Q922U2	CON__P13647	365	374	no	no	2	5.6387e-205	197.27	By MS/MS	2	4588500		+	697	19;33;41
TLQESVASELAAR	LNAILPLYLNGQILRTLQESVASELAARMS	LRTLQESVASELAARMSAMSNASDNAKELG	R	T	L	A	R	M	3	1	0	0	0	1	2	0	0	0	2	0	0	0	0	2	1	0	0	1	0	0	13	0	1373.72	R7QTA3	R7QTA3	260	272	yes	yes	2;3	6.5415e-169	186.58	By MS/MS	4	4549100			590	237
NVSTGDVNVEMNAAPGVDLTQLLNNMR	AYLKKNHEEEMKDLRNVSTGDVNVEMNAAP	AAPGVDLTQLLNNMRSQYEQLAEQNRKDAE	R	N	V	M	R	S	2	1	5	2	0	1	1	2	0	0	3	0	2	0	1	1	2	0	0	4	0	0	27	0	2871.39	CON__P13645	CON__P13645	296	322	yes	yes	3	1.0325e-211	182.41	By MS/MS	1	4510800		+	443	17
YLYSMEGVNR	DENINSQPFMRWKERYLYSMEGVNRAIAAA	RWKERYLYSMEGVNRAIAAAGETKGHYLNV	R	Y	L	N	R	A	0	1	1	0	0	0	1	1	0	0	1	0	1	0	0	1	0	0	2	1	0	0	10	0	1230.57	M5DDJ6;A0A1B1QDJ4;A0A023I3L0;P48691;A0A0S4FKW0;A0A0U5QLI5;A0A0U5PXH2;A0A0K6S617	M5DDJ6	222	231	yes	no	2	0.0017979	69.825	By MS/MS	2	4499000			718	67
LRSEIDNVKK	NSKIEISELNRVIQRLRSEIDNVKKQISNL	RVIQRLRSEIDNVKKQISNLQQSISDAEQR	R	L	R	K	K	Q	0	1	1	1	0	0	1	0	0	1	1	2	0	0	0	1	0	0	0	1	0	0	10	2	1200.68	CON__P04264;CON__Q5XQN5;CON__Q922U2	CON__P04264	408	417	no	no	3	7.7808e-12	125.23	By MS/MS	1	4490400		+	375	13;33;41
WTLLQEQGTK	KVRFLEQQNKVLETKWTLLQEQGTKTVRQN	VLETKWTLLQEQGTKTVRQNLEPLFEQYIN	K	W	T	T	K	T	0	0	0	0	0	2	1	1	0	0	2	1	0	0	0	0	2	1	0	0	0	0	10	0	1202.63	CON__P02538;CON__P04259;CON__P13647;CON__P48668	CON__P02538	195	204	no	no	2	7.6721e-112	174.41	By MS/MS	1	4282900		+	691	8;24;12;19
QSVEADINGLRR	ADDFRLKYENEVALRQSVEADINGLRRVLD	ALRQSVEADINGLRRVLDELTLTKADLEMQ	R	Q	S	R	R	V	1	2	1	1	0	1	1	1	0	1	1	0	0	0	0	1	0	0	0	1	0	0	12	1	1356.71	CON__P13646-1;CON__P13645	CON__P13645	246	257	no	no	2;3	2.3528e-35	140.24	By MS/MS	2	4250000		+	460	17;18
IGLGGRGGSGGSYGR	LEGGQEDFESSGAGKIGLGGRGGSGGSYGR	IGLGGRGGSGGSYGRGSRGGSGGSYGGGGS	K	I	G	G	R	G	0	2	0	0	0	0	0	8	0	1	1	0	0	0	0	2	0	0	1	0	0	0	15	1	1349.68	CON__P35527	CON__P35527	473	487	yes	yes	3	0.00041795	77.527	By MS/MS	2	4125600		+	265	22
LEQEIATYR	QQNQEYKILLDVKTRLEQEIATYRRLLEGE	LDVKTRLEQEIATYRRLLEGEDAHLSSSQF	R	L	E	Y	R	R	1	1	0	0	0	1	2	0	0	1	1	0	0	0	0	0	1	0	1	0	0	0	9	0	1121.57	CON__P13646-1;CON__P02533;CON__Q6IFX2;CON__A2A4G1;CON__Q61782;CON__Q9D312;CON__Q04695;CON__P08779;CON__Q9Z2K1;CON__Q3ZAW8	CON__P02533	408	416	no	no	2	4.2004e-178	190.02	By MS/MS	1	4116800		+	330	7;15;18;26;30
APVVIALAAK	VLNDKPVPCTGLDGRAPVVIALAAKKSYQE	GLDGRAPVVIALAAKKSYQESRPVRLTEVD	R	A	P	A	K	K	4	0	0	0	0	0	0	0	0	1	1	1	0	0	1	0	0	0	0	2	0	0	10	0	951.612	R7QC41	R7QC41	331	340	yes	yes	2	8.1372e-76	160.91	By MS/MS	1	3939300			50	134
ELGLENNLK	VQDGRGLGVDELSARELGLENNLKLAEVNT	DELSARELGLENNLKLAEVNTLIDYYKQND	R	E	L	L	K	L	0	0	2	0	0	0	2	1	0	0	3	1	0	0	0	0	0	0	0	0	0	0	9	0	1028.55	R7QBL5	R7QBL5	59	67	yes	yes	2	0.0072097	69.998	By MS/MS	1	3917900			135	131
VQALEEANNDLENK	TMQELNSRLASYLDKVQALEEANNDLENKI	KVQALEEANNDLENKIQDWYDKKGPAAIQK	K	V	Q	N	K	I	2	0	3	1	0	1	3	0	0	0	2	1	0	0	0	0	0	0	0	1	0	0	14	0	1585.76	CON__P35527	CON__P35527	171	184	yes	yes	2;3	6.076e-53	143.93	By MS/MS	2	3892400		+	666	22
DIENQYETQITQIEHEVSSSGQEVQSSAK	DMRQEYEQLIAKNRKDIENQYETQITQIEH	HEVSSSGQEVQSSAKEVTQLRHGVQELEIE	K	D	I	A	K	E	1	0	1	1	0	5	5	1	1	3	0	1	0	0	0	5	2	0	1	2	0	0	29	0	3263.51	CON__P35527	CON__P35527	340	368	yes	yes	3;4	0	261.6	By MS/MS	2	3843300		+	90	22
IDLDEVGR	VSSIIEDRIINYQQKIDLDEVGRVLSIGDG	IINYQQKIDLDEVGRVLSIGDGIARVYGLN	K	I	D	G	R	V	0	1	0	2	0	0	1	1	0	1	1	0	0	0	0	0	0	0	0	1	0	0	8	0	915.466	R7QMR3	R7QMR3	60	67	yes	yes	2	1.4671e-09	124.83	By MS/MS	3	3837100			257	197
YLDDNSLEK	DAITSVINTADVQGKYLDDNSLEKLRGYFQ	ADVQGKYLDDNSLEKLRGYFQTGELRVRAA	K	Y	L	E	K	L	0	0	1	2	0	0	1	0	0	0	2	1	0	0	0	1	0	0	1	0	0	0	9	0	1095.51	M5DDI6	M5DDI6	18	26	yes	yes	2	7.9612e-35	141.48	By MS/MS	1	3794000			712	65
DIIPADTIK				D	I	I	K		1	0	0	2	0	0	0	0	0	3	0	1	0	0	1	0	1	0	0	0	0	0	9	0	984.549		REV__R7QPH9			yes	yes	2	0.0096114	77.058	By MS/MS	2	3753800	+		91	243
APIVAAMAAAK	IRDGTAPSVTGADGRAPIVAAMAAAKSYAE	ADGRAPIVAAMAAAKSYAEGRPVRLSEVDI	R	A	P	A	K	S	6	0	0	0	0	0	0	0	0	1	0	1	1	0	1	0	0	0	0	1	0	0	11	0	1012.57	R7QG98	R7QG98	331	341	yes	yes	2	6.2884e-07	112.17	By MS/MS	2	3634200			47	164
AIGGGLSSVGGGSSTIK	SGLGVGGGFSSSSGRAIGGGLSSVGGGSST	GGGLSSVGGGSSTIKYTTTSSSSRKSYKH_	R	A	I	I	K	Y	1	0	0	0	0	0	0	6	0	2	1	1	0	0	0	4	1	0	0	1	0	0	17	0	1446.77	CON__P02538;CON__P48668	CON__P02538	534	550	no	no	2;3	0	222.79	By MS/MS	1	3585600		+	33	8;24
SYATFKPEGSR	VRTEDVGRNQRYCFRSYATFKPEGSRY___	YCFRSYATFKPEGSRY______________	R	S	Y	S	R	Y	1	1	0	0	0	0	1	1	0	0	0	1	0	1	1	2	1	0	1	0	0	0	11	1	1241.6	M5DD36	M5DD36	127	137	yes	yes	3	0.0011945	68.069	By MS/MS	1	3562900			550	54
LNDLEEALQQAK	AEQRGEHALKDARNKLNDLEEALQQAKEDL	RNKLNDLEEALQQAKEDLARLLRDYQELMN	K	L	N	A	K	E	2	0	1	1	0	2	2	0	0	0	3	1	0	0	0	0	0	0	0	0	0	0	12	0	1370.7	CON__P35908v2;CON__P35908	CON__P35908v2	442	453	yes	no	2;3	0	310.77	By MS/MS	2	3411600		+	368	23
LVTYGIVAGDVTPIEEIGLVGVK	EMTATCLRDLDYYLRLVTYGIVAGDVTPIE	GDVTPIEEIGLVGVKEMYNSLGTPISGVAE	R	L	V	V	K	E	1	0	0	1	0	0	2	4	0	3	2	1	0	0	1	0	2	0	1	5	0	0	23	0	2341.31	M5DDG4	M5DDG4	91	113	yes	yes	2;3	4.5313e-172	175.73	By MS/MS	2	3400600			388	61
YLSPGELDR	SIVTKSIVNADAEARYLSPGELDRIKSFVL	ADAEARYLSPGELDRIKSFVLSGKRRLRIA	R	Y	L	D	R	I	0	1	0	1	0	0	1	1	0	0	2	0	0	0	1	1	0	0	1	0	0	0	9	0	1048.52	M5DDG4	M5DDG4	17	25	yes	yes	2	0.027333	61.962	By MS/MS	1	3387300			716	61
APSTYGGGLSVSSSR	GSSRISSVLAGGSCRAPSTYGGGLSVSSSR	APSTYGGGLSVSSSRFSSGGAYGLGGGYGG	R	A	P	S	R	F	1	1	0	0	0	0	0	3	0	0	1	0	0	0	1	5	1	0	1	1	0	0	15	0	1424.69	CON__P02533	CON__P02533	42	56	yes	yes	2	1.1783e-79	154.28	By MS/MS	1	3300500		+	49	7
LASETTYEDIK	RVPTPDVSVVDLTVRLASETTYEDIKATMK	LTVRLASETTYEDIKATMKAAADDSMKGIM	R	L	A	I	K	A	1	0	0	1	0	0	2	0	0	1	1	1	0	0	0	1	2	0	1	0	0	0	11	0	1268.61	R7QEC8;P34920	R7QEC8	249	259	yes	no	2	0.0029964	70.1	By MS/MS	2	3234400			313	151
ETYNSLGVPIGATIQTIQAMK	GDPSILDERVLNGLKETYNSLGVPIGATIQ	GVPIGATIQTIQAMKEVTAKLVGSDAGKEM	K	E	T	M	K	E	2	0	1	0	0	2	1	2	0	3	1	1	1	0	1	1	3	0	1	1	0	0	21	0	2234.16	M5DDI6	M5DDI6	114	134	yes	yes	3	4.7052e-88	148.44	By MS/MS	1	3229000			141	65
DYQELMNVK	EALQQAKEDLARLLRDYQELMNVKLALDVE	LARLLRDYQELMNVKLALDVEIATYRKLLE	R	D	Y	V	K	L	0	0	1	1	0	1	1	0	0	0	1	1	1	0	0	0	0	0	1	1	0	0	9	0	1138.53	CON__P12035;CON__P35908v2;CON__P35908;CON__Q01546;CON__Q5XKE5	CON__P35908v2	462	470	no	no	2	1.8958e-47	152.34	By MS/MS	1	3226800		+	117	23;16;25;32
LRSEIDNVK	NSKIEISELNRVIQRLRSEIDNVKKQISNL	NRVIQRLRSEIDNVKKQISNLQQSISDAEQ	R	L	R	V	K	K	0	1	1	1	0	0	1	0	0	1	1	1	0	0	0	1	0	0	0	1	0	0	9	1	1072.59	CON__P04264;CON__Q5XQN5;CON__Q922U2	CON__P04264	408	416	no	no	2	0.032983	65.305	By MS/MS	1	3154500		+	374	13;33;41
SFSTASAITPSVSR	MSRQSSVSFRSGGSRSFSTASAITPSVSRT	RSFSTASAITPSVSRTSFTSVSRSGGGGGG	R	S	F	S	R	T	2	1	0	0	0	0	0	0	0	1	0	0	0	1	1	5	2	0	0	1	0	0	14	0	1409.72	CON__P13647;CON__Q5XQN5	CON__P13647	16	29	no	no	2	8.8874e-53	145.91	By MS/MS	1	3075700		+	490	19;33
ATISPVHGGGELVDR	______________________________	ATISPVHGGGELVDRYVTELADAETLPKVV	M	A	T	D	R	Y	1	1	0	1	0	0	1	3	1	1	1	0	0	0	1	1	1	0	0	2	0	0	15	0	1506.78	R7QGV7	R7QGV7	2	16	yes	yes	2	0.00051365	99.522	By MS/MS	1	3062200			68	165
SLYGLGGSK	GGLGGACGGAGFGSRSLYGLGGSKRISIGG	AGFGSRSLYGLGGSKRISIGGGSCAISGGY	R	S	L	S	K	R	0	0	0	0	0	0	0	3	0	0	2	1	0	0	0	2	0	0	1	0	0	0	9	0	880.465	CON__P02538;CON__P04259;CON__P48668	CON__P02538	60	68	no	no	2	0.00012926	101.72	By MS/MS	1	3052900		+	525	8;24;12
SGFSSVSVSR	RGFSANSARLPGVSRSGFSSVSVSRSRGSG	PGVSRSGFSSVSVSRSRGSGGLGGACGGAG	R	S	G	S	R	S	0	1	0	0	0	0	0	1	0	0	0	0	0	1	0	5	0	0	0	2	0	0	10	0	1011.5	CON__P02538	CON__P02538	31	40	yes	yes	2	7.7787e-93	166.07	By MS/MS	1	2977400		+	494	8
VSNPVVTFR	LKDLKDDFMNGAEIRVSNPVVTFRETIEGV	NGAEIRVSNPVVTFRETIEGVENPENTAIC	R	V	S	F	R	E	0	1	1	0	0	0	0	0	0	0	0	0	0	1	1	1	1	0	0	3	0	0	9	0	1017.56	A0FLB8;Q9M657;R7QIG0	A0FLB8	482	490	yes	no	2	0.00010724	116.3	By MS/MS	1	2956900			672	2
LMDEDTFSR	VVKHIKGEYEKIILKLMDEDTFSRDDVIGT	EKIILKLMDEDTFSRDDVIGTVEFPICDTV	K	L	M	S	R	D	0	1	0	2	0	0	1	0	0	0	1	0	1	1	0	1	1	0	0	0	0	0	9	0	1112.48	R7QFN6	R7QFN6	63	71	yes	yes	2	3.1569e-11	124.23	By MS/MS	3	2899500			364	160
FEMEQNLR	DIDNTRMTLDDFRIKFEMEQNLRQGVDADI	LDDFRIKFEMEQNLRQGVDADINGLRQVLD	K	F	E	L	R	Q	0	1	1	0	0	1	2	0	0	0	1	0	1	1	0	0	0	0	0	0	0	0	8	0	1065.49	CON__P35527	CON__P35527	243	250	yes	yes	2	0	226.54	By MS/MS	2	2888000		+	154	22
AAATIAANAATIIK	EKLRGYFQTGELRVRAAATIAANAATIIKE	RAAATIAANAATIIKESVAKALLYSDITRP	R	A	A	I	K	E	7	0	1	0	0	0	0	0	0	3	0	1	0	0	0	0	2	0	0	0	0	0	14	0	1298.76	M5DDI6	M5DDI6	40	53	yes	yes	2	1.1275e-133	174.42	By MS/MS	4	2858400			0	65
TSQNSELNNMQDLVEDYKK	IDSLKRYLDGLTAERTSQNSELNNMQDLVE	SELNNMQDLVEDYKKKYEDEINKRTAAEND	R	T	S	K	K	K	0	0	3	2	0	2	2	0	0	0	2	2	1	0	0	2	1	0	1	1	0	0	19	1	2255.04	CON__P35908v2;CON__P35908	CON__P35908v2	248	266	yes	no	3	7.3598e-11	103.85	By MS/MS	3	2854300		+	609	23
APSTYGGGLSVSSR	GSSRISSVLAGGSCRAPSTYGGGLSVSSRF	RAPSTYGGGLSVSSRFSSGGACGLGGGYGG	R	A	P	S	R	F	1	1	0	0	0	0	0	3	0	0	1	0	0	0	1	4	1	0	1	1	0	0	14	0	1337.66	CON__P08779	CON__P08779	42	55	yes	yes	2	2.147e-52	144.1	By MS/MS	1	2846800		+	48	15
LVNVAYTR	LSSVMRTDIDDEVRRLVNVAYTRAKSLLTN	IDDEVRRLVNVAYTRAKSLLTNNRPLLDAL	R	L	V	T	R	A	1	1	1	0	0	0	0	0	0	0	1	0	0	0	0	0	1	0	1	2	0	0	8	0	934.524	R7Q4T2	R7Q4T2	657	664	yes	yes	2	0.001715	114.89	By MS/MS	1	2796000			387	97
NKYEDEINKR	DSELKNMQDMVEDYRNKYEDEINKRTNAEN	VEDYRNKYEDEINKRTNAENEFVTIKKDVD	R	N	K	K	R	T	0	1	2	1	0	0	2	0	0	1	0	2	0	0	0	0	0	0	1	0	0	0	10	2	1307.65	CON__P04264;CON__H-INV:HIT000016045;CON__P02538;CON__P04259;CON__P05787;CON__P13647;CON__P48668;CON__Q5XQN5;CON__Q8VED5;CON__Q922U2	CON__P04264	268	277	no	no	3	0.0017994	82.261	By MS/MS	2	2775700		+	429	13;8;24;12;19;33;41;40;14
GVGVVDTGAPITVPVGIPTLGR	RVRAVAMSSTDGLQRGVGVVDTGAPITVPV	GAPITVPVGIPTLGRIFNVLGEPVDNLGSI	R	G	V	G	R	I	1	1	0	1	0	0	0	5	0	2	1	0	0	0	3	0	3	0	0	5	0	0	22	0	2074.18	M5DES8	M5DES8	69	90	yes	yes	2;3	3.2463e-99	152.99	By MS/MS	2	2768500			245	74
WELLQQVDTSTR	KVRFLEQQNQVLQTKWELLQQVDTSTRTHN	QTKWELLQQVDTSTRTHNLEPYFESFINNL	K	W	E	T	R	T	0	1	0	1	0	2	1	0	0	0	2	0	0	0	0	1	2	1	0	1	0	0	12	0	1474.74	CON__P04264	CON__P04264	212	223	yes	yes	2	0	234.65	By MS/MS	1	2751600		+	690	13
GGSGGGGSISGGGYGSGGGSGGR	GSSSYGSGGRQSGSRGGSGGGGSISGGGYG	ISGGGYGSGGGSGGRYGSGGGSKGGSISGG	R	G	G	G	R	Y	0	1	0	0	0	0	0	15	0	1	0	0	0	0	0	5	0	0	1	0	0	0	23	0	1740.74	CON__P35908v2;CON__P35908	CON__P35908v2	550	572	yes	no	2	1.066e-11	47.545	By MS/MS	1	2691500		+	206	23
VEEAVTVLR	EILHLLESPEALAERVEEAVTVLREHAAAS	EALAERVEEAVTVLREHAAASGDQPQGQTQ	R	V	E	L	R	E	1	1	0	0	0	0	2	0	0	0	1	0	0	0	0	0	1	0	0	3	0	0	9	0	1014.57	R7QQX6	R7QQX6	634	642	yes	yes	2	6.3124e-05	90.657	By matching	1	2665000			628	227
GVGDVITGR	NAKLRMPVSGVYKIKGVGDVITGRVEQGVI	GVYKIKGVGDVITGRVEQGVIKPEDQVLFL	K	G	V	G	R	V	0	1	0	1	0	0	0	3	0	1	0	0	0	0	0	0	1	0	0	2	0	0	9	0	872.472	R7Q1G0	R7Q1G0	270	278	yes	yes	2	7.2589e-18	134.48	By MS/MS	1	2659700			244	82
SGGGFSSGSAGIINYQR	______________________________	GGFSSGSAGIINYQRRTTSSSTRRSGGGGG	R	S	G	Q	R	R	1	1	1	0	0	1	0	5	0	2	0	0	0	1	0	4	0	0	1	0	0	0	17	0	1656.79	CON__P04264	CON__P04264	13	29	yes	yes	2;3	0	256.47	By MS/MS	2	2516900		+	495	13
NKLNDLEDALQQAK	SDAEQRGENALKDAKNKLNDLEDALQQAKE	KNKLNDLEDALQQAKEDLARLLRDYQELMN	K	N	K	A	K	E	2	0	2	2	0	2	1	0	0	0	3	2	0	0	0	0	0	0	0	0	0	0	14	1	1598.83	CON__P04264	CON__P04264	442	455	yes	yes	2;3	1.2925e-259	202.13	By MS/MS	2	2461700		+	426	13
QFSSSYLSR	______________________________	______________________________	R	Q	F	S	R	S	0	1	0	0	0	1	0	0	0	0	1	0	0	1	0	4	0	0	1	0	0	0	9	0	1073.51	CON__P35527	CON__P35527	5	13	yes	yes	2	0.00010058	88.948	By MS/MS	1	2460800		+	449	22
TIAMDATEGLVR	LVLEVAQHLGENTVRTIAMDATEGLVRGQG	TVRTIAMDATEGLVRGQGVVDTGGPIMVPV	R	T	I	V	R	G	2	1	0	1	0	0	1	1	0	1	1	0	1	0	0	0	2	0	0	1	0	0	12	0	1275.65	R7QQ45	R7QQ45	116	127	yes	yes	2	0.00020552	97.456	By MS/MS	3	2449200			577	217
DTDVLALFR	PYAKMGYWDPDYVVKDTDVLALFRVSPQPG	PDYVVKDTDVLALFRVSPQPGVDPVEASAA	K	D	T	F	R	V	1	1	0	2	0	0	0	0	0	0	2	0	0	1	0	0	1	0	0	1	0	0	9	0	1048.56	M5DDJ6;A0A1B1QDJ4;A0A023I3L0;A0A0K0KTX1;P48691	M5DDJ6	37	45	yes	no	2	6.3437e-294	218.79	By MS/MS	3	2426000			106	67
LGSNVASAQGPTGLGK	ASQAQAFTFLVRDQRLGSNVASAQGPTGLG	GSNVASAQGPTGLGKYLMRSPSGEIIFGGE	R	L	G	G	K	Y	2	0	1	0	0	1	0	4	0	0	2	1	0	0	1	2	1	0	0	1	0	0	16	0	1455.77	M5DCS4;Q52W75	M5DCS4	312	327	yes	no	2	1.2414e-105	160.22	By MS/MS	1	2424300			342	51
TLNDMRQEYEQLIAK	VNVEINVAPGKDLTKTLNDMRQEYEQLIAK	TLNDMRQEYEQLIAKNRKDIENQYETQITQ	K	T	L	A	K	N	1	1	1	1	0	2	2	0	0	1	2	1	1	0	0	0	1	0	1	0	0	0	15	1	1850.92	CON__P35527	CON__P35527	322	336	yes	yes	3	7.0868e-156	177.58	By MS/MS	1	2421800		+	589	22
AVAMSSTDGLQR	ITCEVQQLLGDNRVRAVAMSSTDGLQRGVG	RVRAVAMSSTDGLQRGVGVVDTGAPITVPV	R	A	V	Q	R	G	2	1	0	1	0	1	0	1	0	0	1	0	1	0	0	2	1	0	0	1	0	0	12	0	1234.6	M5DES8	M5DES8	57	68	yes	yes	2	0	218.47	By MS/MS	2	2370900			73	74
IRLENEIQTYR	TECQNTEYQQLLDIKIRLENEIQTYRSLLE	LDIKIRLENEIQTYRSLLEGEGSSGGGGRG	K	I	R	Y	R	S	0	2	1	0	0	1	2	0	0	2	1	0	0	0	0	0	1	0	1	0	0	0	11	1	1433.76	CON__P13645	CON__P13645	440	450	yes	yes	2;3	0.00025606	99.522	By MS/MS	2	2352400		+	284	17
GSLGGGFSSGGFSGGSFSR	GGGGGVSSLRISSSKGSLGGGFSSGGFSGG	GGFSSGGFSGGSFSRGSSGGGCFGGSSGGY	K	G	S	S	R	G	0	1	0	0	0	0	0	8	0	0	1	0	0	3	0	6	0	0	0	0	0	0	19	0	1706.76	CON__P13645	CON__P13645	41	59	yes	yes	2;3	1.3328e-180	148.72	By MS/MS	10	2349600		+	232	17
SAALNIVPTTTGAAK	QRLLDAGHRDLRRARSAALNIVPTTTGAAK	SAALNIVPTTTGAAKAVALVVPSLKGKLNG	R	S	A	A	K	A	4	0	1	0	0	0	0	1	0	1	1	1	0	0	1	1	3	0	0	1	0	0	15	0	1413.78	Q37174;P34919	Q37174	279	293	yes	no	2	0.0012124	74.944	By MS/MS	1	2335400			472	77
VILEIDNAR	ELRDKILTATIENNRVILEIDNARLAVDDF	TIENNRVILEIDNARLAVDDFRLKYENELA	R	V	I	A	R	L	1	1	1	1	0	0	1	0	0	2	1	0	0	0	0	0	0	0	0	1	0	0	9	0	1041.58	CON__P13646-1	CON__P13646-1	176	184	no	no	2	6.3124e-05	112.84	By MS/MS	1	2285300		+	643	18
HLLGRHEIEQGK	CPVCGAKTESGTLVRHLLGRHEIEQGKAVE	LVRHLLGRHEIEQGKAVEMGIWKPAENKSR	R	H	L	G	K	A	0	1	0	0	0	1	2	2	2	1	2	1	0	0	0	0	0	0	0	0	0	0	12	1	1415.76	R7Q5B4	R7Q5B4	90	101	yes	yes	2	0.0017731	59.35	By MS/MS	1	2254100			250	100
EMYNSLGTPISGVAEGIR	GDVTPIEEIGLVGVKEMYNSLGTPISGVAE	NSLGTPISGVAEGIRSMKGAACSLLSGEDS	K	E	M	I	R	S	1	1	1	0	0	0	2	3	0	2	1	0	1	0	1	2	1	0	1	1	0	0	18	0	1892.93	M5DDG4	M5DDG4	114	131	yes	yes	2;3	1.1476e-75	148.72	By MS/MS	2	2236900			138	61
QGGQQLFQK	RIAQVLTDNRELIVKQGGQQLFQKRPDVVS	RELIVKQGGQQLFQKRPDVVSPGGNAYGEE	K	Q	G	Q	K	R	0	0	0	0	0	4	0	2	0	0	1	1	0	1	0	0	0	0	0	0	0	0	9	0	1032.54	M5DDG4	M5DDG4	53	61	yes	yes	2	6.0195e-154	183.74	By MS/MS	1	2188000			450	61
GIMGGVEVPK	GRGVPLYASTPMLGRGIMGGVEVPKEGIKQ	PMLGRGIMGGVEVPKEGIKQVFDPALPTSD	R	G	I	P	K	E	0	0	0	0	0	0	1	3	0	1	0	1	1	0	1	0	0	0	0	2	0	0	10	0	985.527	R7Q7D7	R7Q7D7	87	96	yes	yes	2	5.4716e-36	143.01	By MS/MS	1	2169300			214	111
NFADVVAK	LAAADESDVVTLTSKNFADVVAKEKLVFVK	VVTLTSKNFADVVAKEKLVFVKFFAPWCGH	K	N	F	A	K	E	2	0	1	1	0	0	0	0	0	0	0	1	0	1	0	0	0	0	0	2	0	0	8	0	862.455	R7Q3Q0	R7Q3Q0	34	41	yes	yes	2	0.00037088	89.752	By MS/MS	1	2146900			419	91
GFSSGSAVVSGGSRR	SCKSRGRGGGGGGFRGFSSGSAVVSGGSRR	GFSSGSAVVSGGSRRSTSSFSCLSRHGGGG	R	G	F	R	R	S	1	2	0	0	0	0	0	4	0	0	0	0	0	1	0	5	0	0	0	2	0	0	15	1	1409.7	CON__P35908v2;CON__P35908;CON__Q3TTY5	CON__P35908v2	21	35	no	no	3	0.00064447	48.704	By MS/MS	1	2023700		+	196	23;29
IAQIPVGEGYLGR	GRNILEGSSVKATGKIAQIPVGEGYLGRVV	GKIAQIPVGEGYLGRVVDPLARPIDAKGLP	K	I	A	G	R	V	1	1	0	0	0	1	1	3	0	2	1	0	0	0	1	0	0	0	1	1	0	0	13	0	1371.75	M5DBY2	M5DBY2	95	107	yes	yes	2	5.3873e-08	110.66	By MS/MS	1	2014600			254	50
ILTATIENNR	DYSPYYKTIEELRDKILTATIENNRVILEI	ELRDKILTATIENNRVILEIDNARLAVDDF	K	I	L	N	R	V	1	1	2	0	0	0	1	0	0	2	1	0	0	0	0	0	2	0	0	0	0	0	10	0	1143.62	CON__P13646-1	CON__P13646-1	166	175	no	no	2	0	221.94	By MS/MS	1	1996000		+	276	18
SKEEAEALYHSK	IIAEVKAQYEEIAQRSKEEAEALYHSKYEE	AQRSKEEAEALYHSKYEELQVTVGRHGDSL	R	S	K	S	K	Y	2	0	0	0	0	0	3	0	1	0	1	2	0	0	0	2	0	0	1	0	0	0	12	1	1390.67	CON__P35908v2;CON__P35908	CON__P35908v2	363	374	yes	no	3	0.00025792	62.891	By MS/MS	1	1995800		+	511	23
ASTSTTIR	______________________________	______________________________	M	A	S	I	R	S	1	1	0	0	0	0	0	0	0	1	0	0	0	0	0	2	3	0	0	0	0	0	8	0	835.44	CON__P02538;CON__P04259;CON__P48668	CON__P02538	2	9	no	no	2	8.1702e-06	122.18	By matching	1	1991900		+	65	8;24;12
GAGANIIPSSTGAAK	KTVDGPSNKDWRGGRGAGANIIPSSTGAAK	GAGANIIPSSTGAAKAVGKVMPELNGKLTG	R	G	A	A	K	A	4	0	1	0	0	0	0	3	0	2	0	1	0	0	1	2	1	0	0	0	0	0	15	0	1313.69	R7QEC8	R7QEC8	201	215	yes	yes	2	5.0158e-05	59.542	By MS/MS	1	1972700			180	151
LQGEIAHVK	EIKIEISELNRVIQRLQGEIAHVKKQCKNV	NRVIQRLQGEIAHVKKQCKNVQDAIADAEQ	R	L	Q	V	K	K	1	0	0	0	0	1	1	1	1	1	1	1	0	0	0	0	0	0	0	1	0	0	9	0	993.561	CON__P35908v2;CON__P35908	CON__P35908v2	406	414	yes	no	2	0.0029021	101.54	By matching	1	1970700		+	372	23
VPTPDVSVVDLTVR	VMPELNGKLTGMAFRVPTPDVSVVDLTVRL	RVPTPDVSVVDLTVRLASETTYEDIKATMK	R	V	P	V	R	L	0	1	0	2	0	0	0	0	0	0	1	0	0	0	2	1	2	0	0	5	0	0	14	0	1495.82	R7QEC8;P34920	R7QEC8	235	248	yes	no	2;3	3.7981e-52	141.73	By MS/MS	4	1934700			665	151
LDYAISR	QEFEEMKANFPENVRLDYAISREQTDPDGN	ANFPENVRLDYAISREQTDPDGNKMYLQNR	R	L	D	S	R	E	1	1	0	1	0	0	0	0	0	1	1	0	0	0	0	1	0	0	1	0	0	0	7	0	836.439	R7QQ06	R7QQ06	255	261	yes	yes	2	0.00048193	97.798	By MS/MS	2	1850300			325	216
DLSLTYNR	SAMSNASDNAKELGKDLSLTYNRGRQAAIT	NAKELGKDLSLTYNRGRQAAITQEISEICA	K	D	L	N	R	G	0	1	1	1	0	0	0	0	0	0	2	0	0	0	0	1	1	0	1	0	0	0	8	0	980.493	R7QTA3	R7QTA3	289	296	yes	yes	2	0.00043821	114.78	By MS/MS	1	1842800			97	237
SLYNLGGSK	VSLAGACGVGGYGSRSLYNLGGSKRISIST	GGYGSRSLYNLGGSKRISISTSGGSFRNRF	R	S	L	S	K	R	0	0	1	0	0	0	0	2	0	0	2	1	0	0	0	2	0	0	1	0	0	0	9	0	937.487	CON__P13647;CON__Q5XQN5	CON__P13647	64	72	no	no	2	0.0080007	79.906	By MS/MS	1	1841800		+	528	19;33
FSNSSSSNEFSK	QSCSNGQHEYGSCGRFSNSSSSNEFSKCDQ	CGRFSNSSSSNEFSKCDQYGSGSSQSTSFE	R	F	S	S	K	C	0	0	2	0	0	0	1	0	0	0	0	1	0	2	0	6	0	0	0	0	0	0	12	0	1319.56	CON__Q5D862	CON__Q5D862	404	415	yes	yes	2	9.2717e-249	204.69	By MS/MS	1	1783400		+	171	31
YPFVTQMPGPTYASSAIGK	AQRLITGAAQAVYTKYPFVTQMPGPTYASS	TQMPGPTYASSAIGKAKCARDIGYYLRMTT	K	Y	P	G	K	A	2	0	0	0	0	1	0	2	0	1	0	1	1	1	3	2	2	0	2	1	0	0	19	0	2013.99	M5DDK1	M5DDK1	63	81	yes	yes	2;3	1.1684e-10	84.035	By MS/MS	3	1779200			719	70
QAVYGYDQR	LRFSNGVIGSIDNSRQAVYGYDQRCEVLGS	SIDNSRQAVYGYDQRCEVLGSGGSIHINNN	R	Q	A	Q	R	C	1	1	0	1	0	2	0	1	0	0	0	0	0	0	0	0	0	0	2	1	0	0	9	0	1098.51	R7QC41	R7QC41	252	260	yes	yes	2	0.0070738	81.296	By MS/MS	2	1759100			446	134
VGGAVLSGNVNFTR	EGEMLRRSLQYLAQRVGGAVLSGNVNFTRM	RVGGAVLSGNVNFTRMSMPVHLNEPRSLLE	R	V	G	T	R	M	1	1	2	0	0	0	0	3	0	0	1	0	0	1	0	1	1	0	0	3	0	0	14	0	1389.74	R7Q226	R7Q226	41	54	yes	yes	2	0.0068569	35.224	By MS/MS	1	1724400			636	84
SIVNADAEAR	______________________________	SIVTKSIVNADAEARYLSPGELDRIKSFVL	K	S	I	A	R	Y	3	1	1	1	0	0	1	0	0	1	0	0	0	0	0	1	0	0	0	1	0	0	10	0	1044.52	M5DDG4	M5DDG4	7	16	yes	yes	2	6.9193e-05	111.46	By MS/MS	2	1720900			507	61
SAEIFPK	YDGATSIAELHPSIKSAEIFPKMRNLTDDD	AELHPSIKSAEIFPKMRNLTDDDLFAIAGH	K	S	A	P	K	M	1	0	0	0	0	0	1	0	0	1	0	1	0	1	1	1	0	0	0	0	0	0	7	0	790.423	M5DBK0	M5DBK0	123	129	yes	yes	2	0.0013311	107.43	By MS/MS	1	1713500			473	45
VLDDEFGVVR	SNASCTTNCMAPFMKVLDDEFGVVRGMMTT	APFMKVLDDEFGVVRGMMTTTHSYTGDQRL	K	V	L	V	R	G	0	1	0	2	0	0	1	1	0	0	1	0	0	1	0	0	0	0	0	3	0	0	10	0	1147.59	Q37174;P34919	Q37174	242	251	yes	no	2	3.1814e-93	169.12	By MS/MS	1	1706900			648	77
TSFTSVSR	RSFSTASAITPSVSRTSFTSVSRSGGGGGG	ITPSVSRTSFTSVSRSGGGGGGGFGRVSLA	R	T	S	S	R	S	0	1	0	0	0	0	0	0	0	0	0	0	0	1	0	3	2	0	0	1	0	0	8	0	883.44	CON__P13647;CON__Q5XQN5	CON__P13647	30	37	no	no	2	7.6256e-150	188.76	By matching	1	1701100		+	607	19;33
ISSLVQR	DMQSLMSSIQLACKKISSLVQRAGISNLTG	SIQLACKKISSLVQRAGISNLTGLEDGGGS	K	I	S	Q	R	A	0	1	0	0	0	1	0	0	0	1	1	0	0	0	0	2	0	0	0	1	0	0	7	0	801.471	R7Q4Q2	R7Q4Q2	96	102	yes	yes	2	1.318e-05	119.57	By MS/MS	1	1692200			291	95
LAVDDFR	TIENNRVILEIDNARLAVDDFRLKYENELA	ILEIDNARLAVDDFRLKYENELALRQSVEA	R	L	A	F	R	L	1	1	0	2	0	0	0	0	0	0	1	0	0	1	0	0	0	0	0	1	0	0	7	0	834.424	CON__P13646-1	CON__P13646-1	185	191	yes	yes	2	0.0097638	79.469	By MS/MS	1	1678100		+	319	18
LVNEVTEFAK	FAQYLQQCPFEDHVKLVNEVTEFAKTCVAD	EDHVKLVNEVTEFAKTCVADESAENCDKSL	K	L	V	A	K	T	1	0	1	0	0	0	2	0	0	0	1	1	0	1	0	0	1	0	0	2	0	0	10	0	1148.61	CON__P02768-1	CON__P02768-1	66	75	yes	yes	2	4.9833e-61	157.24	By MS/MS	1	1665100		+	386	10
IALGVLEEQK	HYFTDYRESIILGEKIALGVLEEQKLTYAE	ILGEKIALGVLEEQKLTYAEDFSMTVPLFD	K	I	A	Q	K	L	1	0	0	0	0	1	2	1	0	1	2	1	0	0	0	0	0	0	0	1	0	0	10	0	1098.63	R7QNK3	R7QNK3	425	434	yes	yes	2	3.9055e-47	148.52	By MS/MS	1	1598400			253	201
LDSELKNMQDMVEDYR	NLRRRVDQLKSDQSRLDSELKNMQDMVEDY	DSELKNMQDMVEDYRNKYEDEINKRTNAEN	R	L	D	Y	R	N	0	1	1	3	0	1	2	0	0	0	2	1	2	0	0	1	0	0	1	1	0	0	16	1	1984.89	CON__P04264	CON__P04264	252	267	yes	yes	3	1.585e-15	112.5	By MS/MS	4	1597900		+	324	13
TLSDYNIQK	QQRLIFAGKQLEDDRTLSDYNIQKESTLHL	QLEDDRTLSDYNIQKESTLHLVLRLRGGLI	R	T	L	Q	K	E	0	0	1	1	0	1	0	0	0	1	1	1	0	0	0	1	1	0	1	0	0	0	9	0	1080.55	R7QQT8	R7QQT8	89	97	yes	yes	2	0.0080007	79.906	By MS/MS	1	1595700			592	225
FALGTSNPSALR	AEVLDSLAVTQAHFKFALGTSNPSALRETA	HFKFALGTSNPSALRETAVEVPNVTWDDIG	K	F	A	L	R	E	2	1	1	0	0	0	0	1	0	0	2	0	0	1	1	2	1	0	0	0	0	0	12	0	1232.65	R7QAA8	R7QAA8	466	477	yes	yes	2	0.0020189	98.048	By MS/MS	1	1550400			148	126
GAGENLSGLIFTPESESPLK	ADDRSSIDFGKVDIKGAGENLSGLIFTPES	LSGLIFTPESESPLKTRCDVGYTEQQEAAV	K	G	A	L	K	T	1	0	1	0	0	0	3	3	0	1	3	1	0	1	2	3	1	0	0	0	0	0	20	0	2045.03	R7QG34	R7QG34	57	76	yes	yes	2;3	1.7127e-257	200.55	By MS/MS	1	1545900			181	162
YGSGGGSKGGSISGGGYGSGGGK	ISGGGYGSGGGSGGRYGSGGGSKGGSISGG	GGSISGGGYGSGGGKHSSGGGSRGGSSSGG	R	Y	G	G	K	H	0	0	0	0	0	0	0	13	0	1	0	2	0	0	0	5	0	0	2	0	0	0	23	1	1889.85	CON__P35908v2;CON__P35908	CON__P35908v2	573	595	yes	no	3	7.9365e-26	116.48	By MS/MS	2	1534500		+	708	23
ELIIGDR	LKAVDALVPIGRGQRELIIGDRQTGKTAVA	VPIGRGQRELIIGDRQTGKTAVALDTILNQ	R	E	L	D	R	Q	0	1	0	1	0	0	1	1	0	2	1	0	0	0	0	0	0	0	0	0	0	0	7	0	814.455	M5DBY2;R7QMR3	R7QMR3	202	208	no	no	2	0.013818	77.741	By MS/MS	1	1495200			136	197;50
AIGIEVDTDGFGGVR	GKVTFLADGGAKLTKAIGIEVDTDGFGGVR	AIGIEVDTDGFGGVRSYRGGYLVEDGVFTQ	K	A	I	V	R	S	1	1	0	2	0	0	1	4	0	2	0	0	0	1	0	0	1	0	0	2	0	0	15	0	1504.75	R7QBP3	R7QBP3	139	153	yes	yes	2	0	223.14	By MS/MS	1	1485500			34	132
LNIGIIGAGR	KESLKAVIPDETERRLNIGIIGAGRIGQVH	ETERRLNIGIIGAGRIGQVHADNITFRLRN	R	L	N	G	R	I	1	1	1	0	0	0	0	3	0	3	1	0	0	0	0	0	0	0	0	0	0	0	10	0	982.592	R7QC41	R7QC41	23	32	yes	yes	2	4.8701e-112	175.44	By MS/MS	1	1482200			369	134
NMQDMVEDYR	DQLKSDQSRLDSELKNMQDMVEDYRNKYED	DSELKNMQDMVEDYRNKYEDEINKRTNAEN	K	N	M	Y	R	N	0	1	1	2	0	1	1	0	0	0	0	0	2	0	0	0	0	0	1	1	0	0	10	0	1299.52	CON__P04264	CON__P04264	258	267	yes	yes	2	1.6044e-08	121.83	By MS/MS	2	1476700		+	434	13
YFAEQSEEER	AYFDKDTVALPGFAKYFAEQSEEERTHAAE	PGFAKYFAEQSEEERTHAAEFMKYQNKRGG	K	Y	F	E	R	T	1	1	0	0	0	1	4	0	0	0	0	0	0	1	0	1	0	0	1	0	0	0	10	0	1286.54	R7QG34	R7QG34	125	134	yes	yes	2	5.5759e-05	90.657	By matching	1	1457100			707	162
VLDELTLSK	ALRQSVEADINGLRRVLDELTLSKTDLEMQ	INGLRRVLDELTLSKTDLEMQIESLNEELA	R	V	L	S	K	T	0	0	0	1	0	0	1	0	0	0	3	1	0	0	0	1	1	0	0	1	0	0	9	0	1016.58	CON__P13646-1	CON__P13646-1	214	222	no	no	2	1.6723e-17	133.57	By MS/MS	1	1423900		+	650	18
TLTIQDTGIGMTK	EPKMEIRIVPDKVNKTLTIQDTGIGMTKPD	NKTLTIQDTGIGMTKPDLVNNLGTIANSGT	K	T	L	T	K	P	0	0	0	1	0	1	0	2	0	2	1	1	1	0	0	0	4	0	0	0	0	0	13	0	1377.72	R7QCX9	R7QCX9	89	101	yes	yes	2	3.8472e-35	136.96	By MS/MS	3	1409100			593	142
DIAGSSINPQSR	KPIDGGPPVIPEAYRDIAGSSINPQSRTYP	AYRDIAGSSINPQSRTYPEEMIQTGISTID	R	D	I	S	R	T	1	1	1	1	0	1	0	1	0	2	0	0	0	0	1	3	0	0	0	0	0	0	12	0	1243.62	R7QEW7	R7QEW7	135	146	yes	yes	2	3.7894e-26	133.42	By MS/MS	1	1399900			87	158
STSSFSCLSR	GFSSGSAVVSGGSRRSTSSFSCLSRHGGGG	GGSRRSTSSFSCLSRHGGGGGGFGGGGFGS	R	S	T	S	R	H	0	1	0	0	1	0	0	0	0	0	1	0	0	1	0	5	1	0	0	0	0	0	10	0	1130.5	CON__P35908v2;CON__P35908	CON__P35908v2	36	45	yes	no	2	1.0954e-35	143.03	By MS/MS	1	1355100		+	542	23
DYSPYFK	KIRDWYQRQRPAEIKDYSPYFKTIEDLRNK	RQRPAEIKDYSPYFKTIEDLRNKILTATVD	K	D	Y	F	K	T	0	0	0	1	0	0	0	0	0	0	0	1	0	1	1	1	0	0	2	0	0	0	7	0	918.412	CON__P02533;CON__Q6IFX2;CON__P08779;CON__Q9Z2K1;CON__Q3ZAW8	CON__P02533	161	167	no	no	1;2	0.0138	77.748	By matching	2	1351500		+	119	7;15;30
IIAATIENAQPILQIDNAR	DYSPYFKTIEDLRNKIIAATIENAQPILQI	TIENAQPILQIDNARLAADDFRTKYEHELA	K	I	I	A	R	L	4	1	2	1	0	2	1	0	0	5	1	0	0	0	1	0	1	0	0	0	0	0	19	0	2063.14	CON__P08779	CON__P08779	178	196	yes	yes	2;3	0	267.39	By MS/MS	1	1337700		+	269	15
EQVQAGAIGEVR	IGFQRRFDGNFQQVREQVQAGAIGEVRMFQ	QVREQVQAGAIGEVRMFQINSRDPAPPPAE	R	E	Q	V	R	M	2	1	0	0	0	2	2	2	0	1	0	0	0	0	0	0	0	0	0	2	0	0	12	0	1255.65	R7QG98	R7QG98	156	167	yes	yes	2	0.0007645	63.408	By MS/MS	1	1330300			140	164
NANLVGVSSGSR	RIGQVHADNITFRLRNANLVGVSSGSRKLA	RLRNANLVGVSSGSRKLAERCSLAHGCEPY	R	N	A	S	R	K	1	1	2	0	0	0	0	2	0	0	1	0	0	0	0	3	0	0	0	2	0	0	12	0	1159.59	R7QC41	R7QC41	47	58	yes	yes	2	1.4072e-57	152.07	By matching	1	1291200			415	134
GEGFPIIADASR	ADISAYGKGCPMGPKGEGFPIIADASRDVA	GPKGEGFPIIADASRDVARLYGMIPADHPV	K	G	E	S	R	D	2	1	0	1	0	0	1	2	0	2	0	0	0	1	1	1	0	0	0	0	0	0	12	0	1231.62	R7Q5I9	R7Q5I9	97	108	yes	yes	2	0.00086482	98.943	By MS/MS	1	1291100			190	103
VQALILAPTR	FVIGILQNIDTQVHKVQALILAPTRELAQQ	TQVHKVQALILAPTRELAQQIQKVVVALGD	K	V	Q	T	R	E	2	1	0	0	0	1	0	0	0	1	2	0	0	0	1	0	1	0	0	1	0	0	10	0	1080.67	R7QA60	R7QA60	123	132	yes	yes	2	9.5951e-05	105.4	By MS/MS	1	1275300			667	123
GTYAPINQFNR	DDVFGEDVMPYTRFRGTYAPINQFNRMCTI	TRFRGTYAPINQFNRMCTIEGGFAGSDKCK	R	G	T	N	R	M	1	1	2	0	0	1	0	1	0	1	0	0	0	1	1	0	1	0	1	0	0	0	11	0	1279.63	R7QQQ6	R7QQQ6	164	174	yes	yes	2	0.0050117	72.485	By MS/MS	1	1260500			241	223
TAAENEFVTLK	VEDFKNKYEDEINKRTAAENEFVTLKKDVD	INKRTAAENEFVTLKKDVDAAYMNKVELQA	R	T	A	L	K	K	2	0	1	0	0	0	2	0	0	0	1	1	0	1	0	0	2	0	0	1	0	0	11	0	1221.62	CON__P12035;CON__P02538;CON__P04259;CON__P48668	CON__P02538	261	271	no	no	2	1.9573e-05	105.98	By MS/MS	1	1251500		+	559	8;24;12;16
IKFEMEQNLR	LLDIDNTRMTLDDFRIKFEMEQNLRQGVDA	LDDFRIKFEMEQNLRQGVDADINGLRQVLD	R	I	K	L	R	Q	0	1	1	0	0	1	2	0	0	1	1	1	1	1	0	0	0	0	0	0	0	0	10	1	1306.67	CON__P35527	CON__P35527	241	250	yes	yes	3	5.477e-53	145.91	By MS/MS	3	1227200		+	274	22
AVLADVDATTEEELAK	MAEDFKKTATELKGKAVLADVDATTEEELA	VLADVDATTEEELAKKYNIDGFPTLKLFAD	K	A	V	A	K	K	4	0	0	2	0	0	3	0	0	0	2	1	0	0	0	0	2	0	0	2	0	0	16	0	1673.84	R7Q3Q0	R7Q3Q0	75	90	yes	yes	2	2.8132e-06	95.018	By MS/MS	3	1219600			76	91
SVESVATPIITK	ENETAEKEEYEQKQKSVESVATPIITKMYQ	KQKSVESVATPIITKMYQSGDGAGMPGGMP	K	S	V	T	K	M	1	0	0	0	0	0	1	0	0	2	0	1	0	0	1	2	2	0	0	2	0	0	12	0	1243.7	R7Q5A8	R7Q5A8	606	617	yes	yes	2	0.0010668	58.37	By MS/MS	1	1199300			543	99
FLAIDGVEAAK	QTGDAFTDDCINAVRFLAIDGVEAAKSGHP	NAVRFLAIDGVEAAKSGHPGMPMGMAPAAY	R	F	L	A	K	S	3	0	0	1	0	0	1	1	0	1	1	1	0	1	0	0	0	0	0	1	0	0	11	0	1132.61	R7QMU3	R7QMU3	19	29	yes	yes	2	0.0029519	67.993	By MS/MS	2	1177900			159	198
GPYESGSGHSSGLGHR	SYGPYRSGSGWSSSRGPYESGSGHSSGLGH	PYESGSGHSSGLGHRESRSGQSSGYGQHGS	R	G	P	H	R	E	0	1	0	0	0	0	1	5	2	0	1	0	0	0	1	4	0	0	1	0	0	0	16	0	1583.71	CON__Q86YZ3	CON__Q86YZ3	1038	1053	yes	no	3;4	2.5349e-22	117.2	By MS/MS	2	1166800		+	222	38
LLRDYQELMNTK	DLEDALQQAKEDLARLLRDYQELMNTKLAL	LARLLRDYQELMNTKLALDLEIATYRTLLE	R	L	L	T	K	L	0	1	1	1	0	1	1	0	0	0	3	1	1	0	0	0	1	0	1	0	0	0	12	1	1522.78	CON__P04264;CON__ENSEMBL:ENSBTAP00000038253;CON__Q3TTY5	CON__P04264	461	472	no	no	3	9.076e-05	92.19	By MS/MS	3	1152100		+	362	13;5;29
LASYLDKVR	LSGNEKVTMQNLNDRLASYLDKVRALEESN	QNLNDRLASYLDKVRALEESNYELEGKIKE	R	L	A	V	R	A	1	1	0	1	0	0	0	0	0	0	2	1	0	0	0	1	0	0	1	1	0	0	9	1	1063.6	CON__P13645;CON__P02533;CON__A2A4G1;CON__Q04695;CON__P08779	CON__P13645	157	165	no	no	2	1.342e-06	121.05	By MS/MS	1	1138500		+	317	17;7;15;26
GLGVGFGSGGGSSSSVK	GLSVGGSGFSASSGRGLGVGFGSGGGSSSS	GVGFGSGGGSSSSVKFVSTTSSSRKSFKS_	R	G	L	V	K	F	0	0	0	0	0	0	0	7	0	0	1	1	0	1	0	5	0	0	0	2	0	0	17	0	1438.71	CON__P13647	CON__P13647	560	576	yes	yes	2	4.8321e-10	110.08	By MS/MS	1	1132700		+	218	19
GSRGGSGGSYGGGGSGGGYGGGSGSR	IGLGGRGGSGGSYGRGSRGGSGGSYGGGGS	GGGSGGGYGGGSGSRGGSGGSYGGGSGSGG	R	G	S	S	R	G	0	2	0	0	0	0	0	16	0	0	0	0	0	0	0	6	0	0	2	0	0	0	26	1	2090.88	CON__P35527	CON__P35527	488	513	yes	yes	3	2.2388e-18	62.605	By MS/MS	2	1129700		+	234	22
AGEMVEFESGLK	IGDGIARVYGLNNCKAGEMVEFESGLKGMA	NCKAGEMVEFESGLKGMALNLEVGNCGIVV	K	A	G	L	K	G	1	0	0	0	0	0	3	2	0	0	1	1	1	1	0	1	0	0	0	1	0	0	12	0	1295.61	R7QMR3	R7QMR3	86	97	yes	yes	2	4.7433e-22	129.16	By MS/MS	1	1125200			28	197
TGAIVDVPVGSGMLGR	FGNDREIAEGQTCKRTGAIVDVPVGSGMLG	GAIVDVPVGSGMLGRVVDALGNPIDGKGPI	R	T	G	G	R	V	1	1	0	1	0	0	0	4	0	1	1	0	1	0	1	1	1	0	0	3	0	0	16	0	1527.81	R7QMR3	R7QMR3	128	143	yes	yes	2	1.9806e-06	68.069	By MS/MS	1	1123400			573	197
YEELQVTVGR	AQRSKEEAEALYHSKYEELQVTVGRHGDSL	LYHSKYEELQVTVGRHGDSLKEIKIEISEL	K	Y	E	G	R	H	0	1	0	0	0	1	2	1	0	0	1	0	0	0	0	0	1	0	1	2	0	0	10	0	1192.61	CON__P35908v2;CON__P35908	CON__P35908v2	375	384	yes	no	2	2.6104e-47	150.08	By MS/MS	1	1118400		+	702	23
DLPLNFFMDR	YQNSAVISNSSAVKRDLPLNFFMDRYTDSF	SAVKRDLPLNFFMDRYTDSFIVELNEFCDS	R	D	L	D	R	Y	0	1	1	2	0	0	0	0	0	0	2	0	1	2	1	0	0	0	0	0	0	0	10	0	1266.61	R7QC41	R7QC41	291	300	yes	yes	2	0.0096494	57.598	By MS/MS	2	1103900			95	134
GVAVEISR	LVDEFDLRDFRLADKGVAVEISRAGGRGFE	DFRLADKGVAVEISRAGGRGFEDGKLARPV	K	G	V	S	R	A	1	1	0	0	0	0	1	1	0	1	0	0	0	0	0	1	0	0	0	2	0	0	8	0	829.466	R7QE28	R7QE28	104	111	yes	yes	2	0.0011394	108.46	By matching	1	1100000			242	148
YLYEIAR	MCTAFHDNEETFLKKYLYEIARRHPYFYAP	NEETFLKKYLYEIARRHPYFYAPELLFFAK	K	Y	L	A	R	R	1	1	0	0	0	0	1	0	0	1	1	0	0	0	0	0	0	0	2	0	0	0	7	0	926.486	CON__P02768-1;CON__P02769	CON__P02768-1	162	168	no	no	2	0.0013311	86.086	By MS/MS	1	1069500		+	717	10;11
GPSSLEEFQR	NSRALELAFKHFLGRGPSSLEEFQRYFSVI	HFLGRGPSSLEEFQRYFSVISSRGLAGLVD	R	G	P	Q	R	Y	0	1	0	0	0	1	2	1	0	0	1	0	0	1	1	2	0	0	0	0	0	0	10	0	1148.55	M5DBU8	M5DBU8	348	357	yes	yes	2	0.019227	57.859	By MS/MS	1	1068000			221	49
MQDAITSVINTADVQGK	______________________________	DAITSVINTADVQGKYLDDNSLEKLRGYFQ	-	M	Q	G	K	Y	2	0	1	2	0	2	0	1	0	2	0	1	1	0	0	1	2	0	0	2	0	0	17	0	1789.89	M5DDI6	M5DDI6	1	17	yes	yes	2;3	1.2907e-216	194.48	By MS/MS	2	1065400			408	65
AVATQINFVK	LKLKSKDGETFEVEKAVATQINFVKGMLED	FEVEKAVATQINFVKGMLEDVDEVDGMEIP	K	A	V	V	K	G	2	0	1	0	0	1	0	0	0	1	0	1	0	1	0	0	1	0	0	2	0	0	10	0	1089.62	R7QD44	R7QD44	29	38	yes	yes	2	1.4415e-07	120.99	By MS/MS	1	1063700			74	143
IEEELGDAAVYAGAK	PCRSERLAKYNQLLRIEEELGDAAVYAGAK	IEEELGDAAVYAGAKFRTPWAI________	R	I	E	A	K	F	4	0	0	1	0	0	3	2	0	1	1	1	0	0	0	0	0	0	1	1	0	0	15	0	1534.75	R7QG79	R7QG79	420	434	yes	yes	2	0.0010628	98.156	By MS/MS	3	1053500			259	163
SQQEAQQIVSIK	ELAESRKQAQDIIKKSQQEAQQIVSIKIKE	IKKSQQEAQQIVSIKIKEAQQDAEKLVFEA	K	S	Q	I	K	I	1	0	0	0	0	4	1	0	0	2	0	1	0	0	0	2	0	0	0	1	0	0	12	0	1357.72	M5DDJ2	M5DDJ2	100	111	yes	yes	2	0.00050393	100.55	By matching	1	1049200			536	66
PAYEPGFELVR	TRGIESCVLSFIIDRPAYEPGFELVRTEDV	IIDRPAYEPGFELVRTEDVGRNQRYCFRSY	R	P	A	V	R	T	1	1	0	0	0	0	2	1	0	0	1	0	0	1	2	0	0	0	1	1	0	0	11	0	1276.65	M5DD36	M5DD36	103	113	yes	yes	2	0.0051455	72.643	By MS/MS	2	1041500			444	54
SGLFLDPK	TATEFGGDFKVPSYRSGLFLDPKGRGGTTG	FKVPSYRSGLFLDPKGRGGTTGYDMAVGLP	R	S	G	P	K	G	0	0	0	1	0	0	0	1	0	0	2	1	0	1	1	1	0	0	0	0	0	0	8	0	875.475	R7Q5Y6	R7Q5Y6	145	152	yes	yes	2	6.8741e-05	93.374	By MS/MS	1	1019800			500	105
ATSSVLYAAAK	______________________________	______________________________	M	A	T	A	K	E	4	0	0	0	0	0	0	0	0	0	1	1	0	0	0	2	1	0	1	1	0	0	11	0	1080.58	R7Q9X9	R7Q9X9	2	12	yes	yes	2	4.248e-51	149.94	By matching	1	1013200			71	120
AAFGGSGGRGSSSGGGYSSGSSSYGSGGR	VSVTSSTISSNVASKAAFGGSGGRGSSSGG	GGYSSGSSSYGSGGRQSGSRGGSGGGGSIS	K	A	A	G	R	Q	2	2	0	0	0	0	0	12	0	0	0	0	0	1	0	10	0	0	2	0	0	0	29	1	2500.06	CON__P35908v2;CON__P35908	CON__P35908v2	516	544	yes	no	3	3.2122e-35	107.83	By MS/MS	2	999070		+	5	23
VTGIFGTEVSK	VAADSGCGKSTFLRRVTGIFGTEVSKTHTP	FLRRVTGIFGTEVSKTHTPVGNFISVICLD	R	V	T	S	K	T	0	0	0	0	0	0	1	2	0	1	0	1	0	1	0	1	2	0	0	2	0	0	11	0	1136.61	R7QGF6;Q24LS9	R7QGF6	62	72	yes	no	2	0.0076143	60.518	By MS/MS	1	998570			677	79
TTAENEFVMLK	VEDFKNKYEDEINKRTTAENEFVMLKKDVD	INKRTTAENEFVMLKKDVDAAYMNKVELEA	R	T	T	L	K	K	1	0	1	0	0	0	2	0	0	0	1	1	1	1	0	0	2	0	0	1	0	0	11	0	1281.63	CON__P13647;CON__Q5XQN5;CON__Q922U2	CON__P13647	266	276	no	no	2	0.0012037	75.509	By MS/MS	1	991190		+	610	19;33;41
FVQAGSEVSALLGR	INKQDVLLFIDNIFRFVQAGSEVSALLGRM	RFVQAGSEVSALLGRMPSAVGYQPTLATEM	R	F	V	G	R	M	2	1	0	0	0	1	1	2	0	0	2	0	0	1	0	2	0	0	0	2	0	0	14	0	1432.77	M5DES8	M5DES8	259	272	yes	yes	2	1.1988e-133	174.24	By MS/MS	1	985320			177	74
NSKPEFGESIR	SQVKEFVTALREDLRNSKPEFGESIRSTKK	EDLRNSKPEFGESIRSTKKLSAESEEILKK	R	N	S	I	R	S	0	1	1	0	0	0	2	1	0	1	0	1	0	1	1	2	0	0	0	0	0	0	11	1	1262.63	M5DBY2	M5DBY2	467	477	yes	yes	3	0.0023405	76.522	By MS/MS	1	975410			439	50
QISNLQQSISDAEQRGENALK	RVIQRLRSEIDNVKKQISNLQQSISDAEQR	QSISDAEQRGENALKDAKNKLNDLEDALQQ	K	Q	I	L	K	D	2	1	2	1	0	4	2	1	0	2	2	1	0	0	0	3	0	0	0	0	0	0	21	1	2328.17	CON__P04264	CON__P04264	418	438	yes	yes	3	1.5781e-11	86.479	By MS/MS	1	974990		+	454	13
NQVAINPTNTVFDAK	VAFTDSERLIGDAAKNQVAINPTNTVFDAK	NQVAINPTNTVFDAKRLIGRRFSDSSVQSD	K	N	Q	A	K	R	2	0	3	1	0	1	0	0	0	1	0	1	0	1	1	0	2	0	0	2	0	0	15	0	1630.83	R7Q5A8	R7Q5A8	60	74	yes	yes	2	6.6234e-05	100.72	By MS/MS	2	974250			437	99
DAGTIAGLNVSR	TVPAYFNDSQRLATKDAGTIAGLNVSRIIN	ATKDAGTIAGLNVSRIINEPTAAAIAYGLD	K	D	A	S	R	I	2	1	1	1	0	0	0	2	0	1	1	0	0	0	0	1	1	0	0	1	0	0	12	0	1172.61	R7Q5A8	R7Q5A8	164	175	yes	yes	2	2.6765e-10	112.13	By MS/MS	2	969900			82	99
LTYFDMR	______________________________	______________________________	K	L	T	M	R	G	0	1	0	1	0	0	0	0	0	0	1	0	1	1	0	0	1	0	1	0	0	0	7	0	944.443	B1N8I3	B1N8I3	6	12	yes	yes	2	0.0076588	77.058	By MS/MS	2	968590			383	4
VEIIANDQGNR	LGTTYSCVGVWQNDRVEIIANDQGNRTTPS	QNDRVEIIANDQGNRTTPSYVAFTDSERLI	R	V	E	N	R	T	1	1	2	1	0	1	1	1	0	2	0	0	0	0	0	0	0	0	0	1	0	0	11	0	1227.62	R7Q5A8	R7Q5A8	29	39	yes	yes	2	1.5875e-09	119.16	By MS/MS	2	956860			629	99
LASYLDKVQALEEANNDLENK	LTANEKSTMQELNSRLASYLDKVQALEEAN	KVQALEEANNDLENKIQDWYDKKGPAAIQK	R	L	A	N	K	I	3	0	3	2	0	1	3	0	0	0	4	2	0	0	0	1	0	0	1	1	0	0	21	1	2376.18	CON__P35527	CON__P35527	164	184	yes	yes	3	7.7051e-09	89.028	By MS/MS	1	942960		+	316	22
NATVLVFANK	ARDELKKMLSEEELRNATVLVFANKQDLPN	EEELRNATVLVFANKQDLPNAMAVADLTQE	R	N	A	N	K	Q	2	0	2	0	0	0	0	0	0	0	1	1	0	1	0	0	1	0	0	2	0	0	10	0	1075.6	R7QDQ9	R7QDQ9	118	127	yes	yes	2	3.3354e-26	138.98	By MS/MS	1	942180			417	146
ADTLTDEINFLR	DVDAAYMNKVELQAKADTLTDEINFLRALY	QAKADTLTDEINFLRALYDAELSQMQTHIS	K	A	D	L	R	A	1	1	1	2	0	0	1	0	0	1	2	0	0	1	0	0	2	0	0	0	0	0	12	0	1406.7	CON__P02538;CON__P04259;CON__P48668	CON__P02538	288	299	no	no	2	0	318.19	By MS/MS	1	936050		+	13	8;24;12
MKWSHHATGR	______________________________	______________________________	-	M	K	G	R	A	1	1	0	0	0	0	0	1	2	0	0	1	1	0	0	1	1	1	0	0	0	0	10	1	1209.58	R7QPE9	R7QPE9	1	10	yes	yes	2	0.014766	50.04	By MS/MS	1	929430			401	212
TAAENEFVTLKK	VEDFKNKYEDEINKRTAAENEFVTLKKDVD	NKRTAAENEFVTLKKDVDAAYMNKVELQAK	R	T	A	K	K	D	2	0	1	0	0	0	2	0	0	0	1	2	0	1	0	0	2	0	0	1	0	0	12	1	1349.72	CON__P12035;CON__P02538;CON__P04259;CON__P48668	CON__P02538	261	272	no	no	2;3	0.00083671	91.914	By MS/MS	2	928500		+	560	8;24;12;16
LADKGVAVEISR	EIIALVDEFDLRDFRLADKGVAVEISRAGG	DFRLADKGVAVEISRAGGRGFEDGKLARPV	R	L	A	S	R	A	2	1	0	1	0	0	1	1	0	1	1	1	0	0	0	1	0	0	0	2	0	0	12	1	1256.71	R7QE28	R7QE28	100	111	yes	yes	3	5.193e-08	110.38	By MS/MS	2	923910			304	148
ALLYSDITR	IAANAATIIKESVAKALLYSDITRPGGNMY	KESVAKALLYSDITRPGGNMYTTRRYAACI	K	A	L	T	R	P	1	1	0	1	0	0	0	0	0	1	2	0	0	0	0	1	1	0	1	0	0	0	9	0	1050.57	M5DDI6	M5DDI6	59	67	yes	yes	2	5.3858e-11	124.98	By MS/MS	2	921370			42	65
ADVDDIVLVGGSTR	LEPVEKVLRDSKIPKADVDDIVLVGGSTRI	KADVDDIVLVGGSTRIPKVQGLLIDFFNGK	K	A	D	T	R	I	1	1	0	3	0	0	0	2	0	1	1	0	0	0	0	1	1	0	0	3	0	0	14	0	1415.73	R7Q5A8	R7Q5A8	337	350	yes	yes	2	0.0027084	69.979	By MS/MS	3	917540			15	99
EISNIISDQR	HTSHVPTGTGLKSAREISNIISDQRTDIFN	LKSAREISNIISDQRTDIFNSKSISELFVF	R	E	I	Q	R	T	0	1	1	1	0	1	1	0	0	3	0	0	0	0	0	2	0	0	0	0	0	0	10	0	1173.6	R7QQ72	R7QQ72	135	144	yes	yes	2	0.00065979	102.06	By MS/MS	2	914220			132	219
YASNFVTVDR	KALVCEAATSYGWHKYASNFVTVDRFGISA	YGWHKYASNFVTVDRFGISAPGGNDMREFF	K	Y	A	D	R	F	1	1	1	1	0	0	0	0	0	0	0	0	0	1	0	1	1	0	1	2	0	0	10	0	1170.57	R7QMU3	R7QMU3	632	641	yes	yes	2	0.00051073	108.98	By MS/MS	2	913790			693	198
ALEEANTELEVK	QNLNDRLASYLDKVRALEEANTELEVKIRD	KVRALEEANTELEVKIRDWYQRQAPGPARD	R	A	L	V	K	I	2	0	1	0	0	0	4	0	0	0	2	1	0	0	0	0	1	0	0	1	0	0	12	0	1344.68	CON__Q04695	CON__Q04695	104	115	no	no	2	0	286.86	By MS/MS	1	886690		+	40	26
YEELQVTAGR	AQRSRAEAESWYQTKYEELQVTAGRHGDDL	WYQTKYEELQVTAGRHGDDLRNTKQEIAEI	K	Y	E	G	R	H	1	1	0	0	0	1	2	1	0	0	1	0	0	0	0	0	1	0	1	1	0	0	10	0	1164.58	CON__P02538;CON__P04259;CON__P48668;CON__Q8BGZ7	CON__P02538	360	369	no	no	2	2.166e-47	150.61	By MS/MS	1	885880		+	701	8;24;12;39
TTTGAYIANR	AVAFDGGVVMGADSRTTTGAYIANRVSDKI	GADSRTTTGAYIANRVSDKITPMTDKIYCC	R	T	T	N	R	V	2	1	1	0	0	0	0	1	0	1	0	0	0	0	0	0	3	0	1	0	0	0	10	0	1066.54	R7Q3I5	R7Q3I5	36	45	yes	yes	2	8.1325e-18	131.06	By MS/MS	1	859700			613	89
AEAESLYQSKYEELQITAGR	AEVKAQNEDIAQKSKAEAESLYQSKYEELQ	LYQSKYEELQITAGRHGDSVRNSKIEISEL	K	A	E	G	R	H	3	1	0	0	0	2	4	1	0	1	2	1	0	0	0	2	1	0	2	0	0	0	20	1	2285.12	CON__P04264	CON__P04264	367	386	yes	yes	3	1.4865e-10	97.058	By MS/MS	1	853850		+	18	13
VTTIIGYGSPNK	IAQAKACTDKPTLIKVTTIIGYGSPNKADS	LIKVTTIIGYGSPNKADSHDSHGAALGTDE	K	V	T	N	K	A	0	0	1	0	0	0	0	2	0	2	0	1	0	0	1	1	2	0	1	1	0	0	12	0	1248.67	R7QMU3	R7QMU3	251	262	yes	yes	2	7.4347e-57	147.2	By MS/MS	1	850830			679	198
TEVVSDIVR	LERFLANPTLPRTAKTEVVSDIVRKAAFSD	LPRTAKTEVVSDIVRKAAFSDIFSHFFIVM	K	T	E	V	R	K	0	1	0	1	0	0	1	0	0	1	0	0	0	0	0	1	1	0	0	3	0	0	9	0	1016.55	R7QQS6	R7QQS6	90	98	yes	yes	2	0.0070885	79.906	By MS/MS	2	847000			571	224
LSEEEIER	KSKKEITIEDRNSGRLSEEEIERMVREAED	EDRNSGRLSEEEIERMVREAEDYADEDAAV	R	L	S	E	R	M	0	1	0	0	0	0	4	0	0	1	1	0	0	0	0	1	0	0	0	0	0	0	8	0	1003.48	R7Q943;R7QKJ0	R7Q943	538	545	yes	no	2	5.2653e-107	176.09	By MS/MS	1	841470			376	116
VVVNDVDMTSLYR	DRYVTELADAETLPKVVVNDVDMTSLYRIA	PKVVVNDVDMTSLYRIADGTLSPLTGPMVK	K	V	V	Y	R	I	0	1	1	2	0	0	0	0	0	0	1	0	1	0	0	1	1	0	1	4	0	0	13	0	1509.75	R7QGV7	R7QGV7	30	42	yes	yes	2	0.0019158	69.01	By MS/MS	1	838160			687	165
PLEQVNK	PTWLTKRGILTTTNRPLEQVNKVIGNMMPG	GILTTTNRPLEQVNKVIGNMMPGPYRTYLS	R	P	L	N	K	V	0	0	1	0	0	1	1	0	0	0	1	1	0	0	1	0	0	0	0	1	0	0	7	0	826.455	R7QE86	R7QE86	1035	1041	yes	yes	2	0.00040757	97.071	By matching	1	833200			445	150
IGLFGGAGVGK	IKVVDLLAPYRRGGKIGLFGGAGVGKTVLI	RGGKIGLFGGAGVGKTVLIMELINNIAKAH	K	I	G	G	K	T	1	0	0	0	0	0	0	5	0	1	1	1	0	1	0	0	0	0	0	1	0	0	11	0	974.555	M5DES8;R7QQ45	M5DES8	149	159	no	no	2	0.0075939	60.59	By MS/MS	1	831750			264	74;217
TAVALDTILNQK	RGQRELIIGDRQTGKTAVALDTILNQKVNF	TGKTAVALDTILNQKVNFDSGDVEKQLYCV	K	T	A	Q	K	V	2	0	1	1	0	1	0	0	0	1	2	1	0	0	0	0	2	0	0	1	0	0	12	0	1285.72	R7QMR3	R7QMR3	213	224	yes	yes	2	1.6652e-07	110.14	By MS/MS	2	822370			566	197
VGDVMILTK	VGLNVKGVEKLNMPRVGDVMILTKDDSLKR	KLNMPRVGDVMILTKDDSLKRCATFTAQVQ	R	V	G	T	K	D	0	0	0	1	0	0	0	1	0	1	1	1	1	0	0	0	1	0	0	2	0	0	9	0	974.547	R7Q1G0	R7Q1G0	340	348	yes	yes	2	0.001936	83.948	By MS/MS	1	820520			634	82
ASIEDDIANNR	TLTVDEFLEKYPTVKASIEDDIANNRWFVS	PTVKASIEDDIANNRWFVSE__________	K	A	S	N	R	W	2	1	2	2	0	0	1	0	0	2	0	0	0	0	0	1	0	0	0	0	0	0	11	0	1216.57	R7QR29	R7QR29	235	245	yes	yes	2	1.756e-14	126.07	By MS/MS	2	812630			61	228
YSVSPVVR	TISDVESAFPLKDMKYSVSPVVRVAVEPKN	FPLKDMKYSVSPVVRVAVEPKNPSDLPKLV	K	Y	S	V	R	V	0	1	0	0	0	0	0	0	0	0	0	0	0	0	1	2	0	0	1	3	0	0	8	0	905.497	A0FLB8;Q9M657;R7QIG0	A0FLB8	408	415	yes	no	2	0.029903	67.032	By matching	1	812350			721	2
TSAGGVLLPESALSK	PLLDRVLIEKAVAEKTSAGGVLLPESALSK	TSAGGVLLPESALSKLNEGKVIAVGPGART	K	T	S	S	K	L	2	0	0	0	0	0	1	2	0	0	3	1	0	0	1	3	1	0	0	1	0	0	15	0	1428.78	R7QLW7	R7QLW7	26	40	yes	yes	2	0.00013554	101.95	By MS/MS	1	806950			606	193
DAGQIAGLDVLR	TVPAYFNDSQRQATKDAGQIAGLDVLRIIN	ATKDAGQIAGLDVLRIINEPTAASLSYGLD	K	D	A	L	R	I	2	1	0	2	0	1	0	2	0	1	2	0	0	0	0	0	0	0	0	1	0	0	12	0	1226.66	M5DES2	M5DES2	156	167	yes	yes	2	4.0737e-07	108.7	By MS/MS	2	799160			81	72
QEIAEINR	QVTAGRHGDDLRNTKQEIAEINRMIQRLRS	DDLRNTKQEIAEINRMIQRLRSEIDHVKKQ	K	Q	E	N	R	M	1	1	1	0	0	1	2	0	0	2	0	0	0	0	0	0	0	0	0	0	0	0	8	0	971.504	CON__P02538;CON__P04259;CON__P48668	CON__P02538	379	386	no	no	2	0.019814	69.825	By matching	1	799010		+	447	8;24;12
DYSKYYK	EWYEKHGNSHQGEPRDYSKYYKTIDDLKNQ	NSHQGEPRDYSKYYKTIDDLKNQILNLTTD	R	D	Y	Y	K	T	0	0	0	1	0	0	0	0	0	0	0	2	0	0	0	1	0	0	3	0	0	0	7	1	965.449	CON__P13645	CON__P13645	195	201	no	no	2	0.00095658	86.953	By matching	1	788480		+	118	17
TAEVQEEVLAAVYK	IEPEILMDGDHPIARTAEVQEEVLAAVYKA	RTAEVQEEVLAAVYKACDMNGVLLEGSLLK	R	T	A	Y	K	A	3	0	0	0	0	1	3	0	0	0	1	1	0	0	0	0	1	0	1	3	0	0	14	0	1548.8	R7QSM0	R7QSM0	235	248	yes	yes	2;3	1.7432e-113	165.7	By MS/MS	1	781280			563	234
SAFQVAISR	TPEQSGIAIYAEGIRSAFQVAISRFNRPFL	YAEGIRSAFQVAISRFNRPFLVDGGANVGR	R	S	A	S	R	F	2	1	0	0	0	1	0	0	0	1	0	0	0	1	0	2	0	0	0	1	0	0	9	0	977.529	R7QIH5	R7QIH5	245	253	yes	yes	2	0.0072805	70.1	By MS/MS	1	777440			475	175
LVVSTQTALA	AADDKEACFAVEGPKLVVSTQTALA_____	VEGPKLVVSTQTALA_______________	K	L	V	L	A	-	2	0	0	0	0	1	0	0	0	0	2	0	0	0	0	1	2	0	0	2	0	0	10	0	1001.58	CON__P02769	CON__P02769	598	607	yes	yes	2	0.0048174	67.993	By matching	1	770230		+	389	11
NKLNDLEEALQQAK	ADAEQRGEHALKDARNKLNDLEEALQQAKE	RNKLNDLEEALQQAKEDLARLLRDYQELMN	R	N	K	A	K	E	2	0	2	1	0	2	2	0	0	0	3	2	0	0	0	0	0	0	0	0	0	0	14	1	1612.84	CON__P35908v2;CON__P35908	CON__P35908v2	440	453	yes	no	2;3	3.1391e-80	157.86	By MS/MS	3	761390		+	427	23
FSNGVIGSIDNSR	IKQYGDVDTSIVTLRFSNGVIGSIDNSRQA	LRFSNGVIGSIDNSRQAVYGYDQRCEVLGS	R	F	S	S	R	Q	0	1	2	1	0	0	0	2	0	2	0	0	0	1	0	3	0	0	0	1	0	0	13	0	1364.67	R7QC41	R7QC41	239	251	yes	yes	2	2.4971e-26	132.17	By MS/MS	1	758740			170	134
GVSIILPTDVVLADK	KLELARELVKTAEAKGVSIILPTDVVLADK	GVSIILPTDVVLADKFAADANTQVTSVDSI	K	G	V	D	K	F	1	0	0	2	0	0	0	1	0	2	2	1	0	0	1	1	1	0	0	3	0	0	15	0	1538.89	Q8GVE7;R7QAP7	Q8GVE7	317	331	yes	no	2	0.0004037	51.092	By MS/MS	3	754450			247	80
FQNALLVR	IKQNCELFEQLGEYKFQNALLVRYTKKVPQ	EQLGEYKFQNALLVRYTKKVPQVSTPTLVE	K	F	Q	V	R	Y	1	1	1	0	0	1	0	0	0	0	2	0	0	1	0	0	0	0	0	1	0	0	8	0	959.555	CON__P02768-1	CON__P02768-1	427	434	yes	yes	2	2.0396e-05	117.93	By MS/MS	1	753920		+	169	10
YATALYNAAR	AAEVEIPRAVDTAGRYATALYNAARKTGSL	DTAGRYATALYNAARKTGSLDAVIGDVSRM	R	Y	A	A	R	K	4	1	1	0	0	0	0	0	0	0	1	0	0	0	0	0	1	0	2	0	0	0	10	0	1112.56	R7QQS6	R7QQS6	41	50	yes	yes	2	1.3739e-60	153.78	By MS/MS	1	752780			694	224
GSEPSLDALGTFEK	RARANSQANLGKYKKGSEPSLDALGTFEKG	KGSEPSLDALGTFEKGYKY___________	K	G	S	E	K	G	1	0	0	1	0	0	2	2	0	0	2	1	0	1	1	2	1	0	0	0	0	0	14	0	1449.7	R7QSM0	R7QSM0	379	392	yes	yes	2	0.0013199	79.659	By MS/MS	2	749120			227	234
AVELYEQAIAR	MMQDGVGDLPANPVRAVELYEQAIARGVNE	NPVRAVELYEQAIARGVNESLHDLACLLEE	R	A	V	A	R	G	3	1	0	0	0	1	2	0	0	1	1	0	0	0	0	0	0	0	1	1	0	0	11	0	1261.67	R7QP23	R7QP23	285	295	yes	yes	2	1.793e-39	143.89	By MS/MS	1	748300			75	209
LLEGEDAHLSSSQFSSGSQSSR	DVKTRLEQEIATYRRLLEGEDAHLSSSQFS	HLSSSQFSSGSQSSRDVTSSSRQIRTKVMD	R	L	L	S	R	D	1	1	0	1	0	2	2	2	1	0	3	0	0	1	0	8	0	0	0	0	0	0	22	0	2308.06	CON__P02533;CON__Q61782	CON__P02533	418	439	yes	no	3	1.0917e-14	60.602	By MS/MS	4	745570		+	357	7
TEELNKEVASNSELVQSSR	AEKNRRDAETWFLSKTEELNKEVASNSELV	NKEVASNSELVQSSRSEVTELRRVLQGLEI	K	T	E	S	R	S	1	1	2	0	0	1	4	0	0	0	2	1	0	0	0	4	1	0	0	2	0	0	19	1	2119.04	CON__P08779	CON__P08779	312	330	yes	yes	3	2.8024e-19	113.53	By MS/MS	3	734100		+	568	15
LLEGEECR	NVKLALDVEIATYRKLLEGEECRMSGDLSS	EIATYRKLLEGEECRMSGDLSSNVTVSVTS	K	L	L	C	R	M	0	1	0	0	1	0	3	1	0	0	2	0	0	0	0	0	0	0	0	0	0	0	8	0	1004.46	CON__P35908v2;CON__P35908;CON__Q01546;CON__Q3TTY5;CON__P02538;CON__P04259;CON__P13647;CON__P48668;CON__Q5XQN5;CON__Q922U2;CON__Q32MB2;CON__Q8N1N4-2;CON__Q7RTT2;CON__Q8BGZ7	CON__P35908v2	483	490	no	no	2	0.00010135	117.04	By matching	1	727210		+	359	23;8;24;12;19;33;41;25;39;29;35;27
SVGGGAVVFDSVSGSK	HIMPGGVSSPVRAFKSVGGGAVVFDSVSGS	VGGGAVVFDSVSGSKAVDVDGNEYIDYIGS	K	S	V	S	K	A	1	0	0	1	0	0	0	4	0	0	0	1	0	1	0	4	0	0	0	4	0	0	16	0	1451.73	R7QE69	R7QE69	36	51	yes	yes	2	2.6282e-05	87.001	By MS/MS	2	726060			545	149
AEFAEVSK	FKAWAVARLSQRFPKAEFAEVSKLVTDLTK	LSQRFPKAEFAEVSKLVTDLTKVHTECCHG	K	A	E	S	K	L	2	0	0	0	0	0	2	0	0	0	0	1	0	1	0	1	0	0	0	1	0	0	8	0	879.434	CON__P02768-1	CON__P02768-1	250	257	yes	yes	2	0.00070602	96.027	By matching	1	725940		+	20	10
FTALGGLGQK	SHKVELDKTGVKGLKFTALGGLGQKQSLLA	VKGLKFTALGGLGQKQSLLATTEYVHPHMS	K	F	T	Q	K	Q	1	0	0	0	0	1	0	3	0	0	2	1	0	1	0	0	1	0	0	0	0	0	10	0	990.55	R7QSJ6	R7QSJ6	94	103	yes	yes	2	0.0079717	77.058	By MS/MS	1	723500			174	233
TAADYVAQLKR	DMIDDYLTHQIDAIKTAADYVAQLKRVGTP	DAIKTAADYVAQLKRVGTPHGIYHFDLNLQ	K	T	A	K	R	V	3	1	0	1	0	1	0	0	0	0	1	1	0	0	0	0	1	0	1	1	0	0	11	1	1234.67	R7QG34	R7QG34	222	232	yes	yes	3	0.0072059	39.266	By MS/MS	2	720860			555	162
AAEAVLAASR	______________________________	DVPAKAAEAVLAASRSAIAERGTFSVAISG	K	A	A	S	R	S	5	1	0	0	0	0	1	0	0	0	1	0	0	0	0	1	0	0	0	1	0	0	10	0	957.524	R7QNX3	R7QNX3	14	23	yes	yes	2	0.00065979	102.06	By MS/MS	1	715900			3	208
GQNPVTGAPTR	GDFAQKSICRNPTVKGQNPVTGAPTRESLG	PTVKGQNPVTGAPTRESLGCR_________	K	G	Q	T	R	E	1	1	1	0	0	1	0	2	0	0	0	0	0	0	2	0	2	0	0	1	0	0	11	0	1096.56	R7QT19	R7QT19	214	224	yes	yes	2	0.0013862	88.681	By MS/MS	1	713570			223	236
NIVTIIPSFGER	IAATTVAKRPEFAGKNIVTIIPSFGERYLT	AGKNIVTIIPSFGERYLTSALFDKQREEAY	K	N	I	E	R	Y	0	1	1	0	0	0	1	1	0	3	0	0	0	1	1	1	1	0	0	1	0	0	12	0	1344.74	R7Q990	R7Q990	295	306	yes	yes	2	3.3289e-14	122.26	By MS/MS	1	709080			423	117
FLQEAEIK	VGFDPLNISDYLNVKFLQEAEIKHCRVCLL	SDYLNVKFLQEAEIKHCRVCLLAILGMIVA	K	F	L	I	K	H	1	0	0	0	0	1	2	0	0	1	1	1	0	1	0	0	0	0	0	0	0	0	8	0	976.523	R7QQW5	R7QQW5	75	82	yes	yes	2	7.4242e-05	92.439	By MS/MS	1	697190			165	226
LTVEGELNK	DGSELEDVVDSLEEKLTVEGELNKVCSNIS	DSLEEKLTVEGELNKVCSNISIGRNWAGVH	K	L	T	N	K	V	0	0	1	0	0	0	2	1	0	0	2	1	0	0	0	0	1	0	0	1	0	0	9	0	1001.54	R7QNK3;R7Q9E9;R7QUC0;R7QTB2	R7QNK3	387	395	no	no	2	1.8534e-05	93.162	By MS/MS	1	693290			382	201
SEQIFEMPTGGAAIMR	SAEIEEKYAITWTSKSEQIFEMPTGGAAIM	EQIFEMPTGGAAIMREGDNLLYLAKKEQCL	K	S	E	M	R	E	2	1	0	0	0	1	2	2	0	2	0	0	2	1	1	1	1	0	0	0	0	0	16	0	1736.82	M5DBT5	M5DBT5	39	54	yes	yes	2	4.607e-05	84.289	By MS/MS	1	684420			484	48
QYFSQLPEGVR	ICLEELFLMADDDLKQYFSQLPEGVRATVV	DDLKQYFSQLPEGVRATVVMDCCHSGSMLD	K	Q	Y	V	R	A	0	1	0	0	0	2	1	1	0	0	1	0	0	1	1	1	0	0	1	1	0	0	11	0	1322.66	R7QIW3	R7QIW3	121	131	yes	yes	2	0.0044594	77.677	By MS/MS	1	681260			466	179
IEDLSAVAQNR	KSPQSDTYIIFGEAKIEDLSAVAQNRAAEQ	GEAKIEDLSAVAQNRAAEQFKMPDMGAVGM	K	I	E	N	R	A	2	1	1	1	0	1	1	0	0	1	1	0	0	0	0	1	0	0	0	1	0	0	11	0	1214.63	R7QQI8	R7QQI8	121	131	yes	yes	2	1.4097e-06	111.61	By MS/MS	2	675930			258	221
LIIVENNQR	AHEQIVFARTSPQQKLIIVENNQRLGNIVA	TSPQQKLIIVENNQRLGNIVAVTGDGVNDS	K	L	I	Q	R	L	0	1	2	0	0	1	1	0	0	2	1	0	0	0	0	0	0	0	0	1	0	0	9	0	1097.62	R7QIT7	R7QIT7	706	714	yes	yes	2	0.0030776	108.46	By MS/MS	1	670630			351	177
SFDEILR	KKIKLSLTYPASTGRSFDEILRVIDSLQLA	TYPASTGRSFDEILRVIDSLQLAVSHKVAT	R	S	F	L	R	V	0	1	0	1	0	0	1	0	0	1	1	0	0	1	0	1	0	0	0	0	0	0	7	0	878.45	R7Q5I9	R7Q5I9	157	163	yes	yes	2	1.318e-05	119.57	By MS/MS	1	667340			486	103
GGSISGGGYGSGGGK	GGGSGGRYGSGGGSKGGSISGGGYGSGGGK	GGSISGGGYGSGGGKHSSGGGSRGGSSSGG	K	G	G	G	K	H	0	0	0	0	0	0	0	9	0	1	0	1	0	0	0	3	0	0	1	0	0	0	15	0	1196.54	CON__P35908v2;CON__P35908	CON__P35908v2	581	595	yes	no	2	8.5558e-05	102.4	By matching	1	656010		+	209	23
TMIGATDPLK	VAMVWAGADVVKQGRTMIGATDPLKSAPGT	VKQGRTMIGATDPLKSAPGTIRGDLALVTG	R	T	M	L	K	S	1	0	0	1	0	0	0	1	0	1	1	1	1	0	1	0	2	0	0	0	0	0	10	0	1045.55	R7QFZ7	R7QFZ7	88	97	yes	yes	2	3.889e-05	93.649	By MS/MS	1	650470			596	161
LGVYYSEGSEGR	SSGSYAGESDFQRERLGVYYSEGSEGRFVP	RERLGVYYSEGSEGRFVPRAVMLDLEPAVL	R	L	G	G	R	F	0	1	0	0	0	0	2	3	0	0	1	0	0	0	0	2	0	0	2	1	0	0	12	0	1315.6	R7Q9V6	R7Q9V6	48	59	yes	yes	2	0.00071193	63.283	By MS/MS	1	649110			347	119
LASYLEK	LTGNEKITMQNLNDRLASYLEKVRALEEAN	TMQNLNDRLASYLEKVRALEEANADLEVKI	R	L	A	E	K	V	1	0	0	0	0	0	1	0	0	0	2	1	0	0	0	1	0	0	1	0	0	0	7	0	822.449	CON__P13646-1	CON__P13646-1	115	121	no	no	2	0.0098049	79.451	By MS/MS	1	647330		+	318	18
VPFLFTVK	IDYAATTVQLPGGERVPFLFTVKNLIAKAD	QLPGGERVPFLFTVKNLIAKADGTDITTAT	R	V	P	V	K	N	0	0	0	0	0	0	0	0	0	0	1	1	0	2	1	0	1	0	0	2	0	0	8	0	949.564	R7Q5Y6	R7Q5Y6	110	117	yes	yes	2	0.00039322	89.55	By MS/MS	1	640720			663	105
GGGGSFGYSYGGGSGGGFSASSLGGGFGGGSR	SSSGYGGGSSRVCGRGGGGSFGYSYGGGSG	FSASSLGGGFGGGSRGFGGASGGGYSSSGG	R	G	G	S	R	G	1	1	0	0	0	0	0	17	0	0	1	0	0	3	0	7	0	0	2	0	0	0	32	0	2704.15	CON__P35527	CON__P35527	64	95	yes	yes	3	4.5382e-07	29.617	By MS/MS	1	639220		+	202	22
DMEIVLR	GGNAYTSRRMAACLRDMEIVLRYVSYAMIA	RRMAACLRDMEIVLRYVSYAMIAGDSSVLD	R	D	M	L	R	Y	0	1	0	1	0	0	1	0	0	1	1	0	1	0	0	0	0	0	0	1	0	0	7	0	874.458	M5DDI5	M5DDI5	85	91	yes	yes	2	4.7454e-33	146.94	By MS/MS	1	638250			99	64
LVAASQAALGL	KADDKETCFAEEGKKLVAASQAALGL____	EGKKLVAASQAALGL_______________	K	L	V	G	L	-	4	0	0	0	0	1	0	1	0	0	3	0	0	0	0	1	0	0	0	1	0	0	11	0	1012.59	CON__P02768-1	CON__P02768-1	599	609	yes	yes	2	2.9082e-29	136.57	By MS/MS	1	638040		+	384	10
SEISELRR	NREVATNSELVQSGKSEISELRRTMQNLEI	ELVQSGKSEISELRRTMQNLEIELQSQLSM	K	S	E	R	R	T	0	2	0	0	0	0	2	0	0	1	1	0	0	0	0	2	0	0	0	0	0	0	8	1	988.53	CON__P02533;CON__Q04695	CON__P02533	329	336	no	no	2	0.00016189	94.262	By matching	1	637590		+	481	7;26
FFVAPFPEVFGK	HQGLPQEVLNENLLRFFVAPFPEVFGKEKV	LLRFFVAPFPEVFGKEKVNELSKDIGSEST	R	F	F	G	K	E	1	0	0	0	0	0	1	1	0	0	0	1	0	4	2	0	0	0	0	2	0	0	12	0	1383.72	CON__P02662	CON__P02662	23	34	yes	yes	2	0.00092687	59.8	By MS/MS	1	635420		+	157	9
GDLALVTGK	IGATDPLKSAPGTIRGDLALVTGKNVIHGS	APGTIRGDLALVTGKNVIHGSDSCENAEKE	R	G	D	G	K	N	1	0	0	1	0	0	0	2	0	0	2	1	0	0	0	0	1	0	0	1	0	0	9	0	872.497	R7QFZ7	R7QFZ7	105	113	yes	yes	2	0.0077001	80.438	By MS/MS	2	627100			188	161
SVQEILQSYK	LSPLILGEDHYLVARSVQEILQSYKQLTDI	YLVARSVQEILQSYKQLTDIIAILGMDELS	R	S	V	Y	K	Q	0	0	0	0	0	2	1	0	0	1	1	1	0	0	0	2	0	0	1	1	0	0	10	0	1193.63	R7QQ45	R7QQ45	429	438	yes	yes	2	6.0769e-05	91.584	By MS/MS	1	625370			548	217
LSINYPASVGR	TARSVFIIGPDKKLKLSINYPASVGRNMDE	KKLKLSINYPASVGRNMDEIERVVDALMLS	K	L	S	G	R	N	1	1	1	0	0	0	0	1	0	1	1	0	0	0	1	2	0	0	1	1	0	0	11	0	1175.63	R7Q3N0	R7Q3N0	163	173	yes	yes	2	0.0076143	60.518	By MS/MS	1	620610			377	90
TAGVLAPPKPEA	IHHQLSDKELEALLKTAGVLAPPKPEA___	LLKTAGVLAPPKPEA_______________	K	T	A	E	A	-	3	0	0	0	0	0	1	1	0	0	1	1	0	0	3	0	1	0	0	1	0	0	12	1	1149.64	R7Q4Z9	R7Q4Z9	239	250	yes	yes	2	0.0014492	65.305	By MS/MS	1	617290			564	98
TNPNIGLELESLSLATPAR	FNNSCAQCHNGGITKTNPNIGLELESLSLA	IGLELESLSLATPARDNISSLINYMKDPTS	K	T	N	A	R	D	2	1	2	0	0	0	2	1	0	1	4	0	0	0	2	2	2	0	0	0	0	0	19	0	1995.06	M5DBK0	M5DBK0	74	92	yes	yes	2;3	1.1223e-35	127.76	By MS/MS	2	613450			599	45
SGGGGGGGGCGGGGGVSSLR	MSVRYSSSKHYSSSRSGGGGGGGGCGGGGG	GGGGCGGGGGVSSLRISSSKGSLGGGFSSG	R	S	G	L	R	I	0	1	0	0	1	0	0	13	0	0	1	0	0	0	0	3	0	0	0	1	0	0	20	0	1548.67	CON__P13645	CON__P13645	16	35	yes	yes	2	7.1275e-08	97.417	By MS/MS	1	607280		+	497	17
VSSLPEAIR	GSEIQDLSLSQIQRKVSSLPEAIRTTVMNH	SQIQRKVSSLPEAIRTTVMNHGGGHYNHTL	K	V	S	I	R	T	1	1	0	0	0	0	1	0	0	1	1	0	0	0	1	2	0	0	0	1	0	0	9	0	970.545	R7QI02	R7QI02	149	157	yes	yes	2	0.0078513	70.919	By MS/MS	1	606740			674	173
LAGVFAAQSGK	TFAFDETHSLESVEKLAGVFAAQSGKSVDI	SVEKLAGVFAAQSGKSVDIAAIAEKESSVS	K	L	A	G	K	S	3	0	0	0	0	1	0	2	0	0	1	1	0	1	0	1	0	0	0	1	0	0	11	0	1047.57	R7QEK7	R7QEK7	499	509	yes	yes	2	1.0972e-39	145.17	By MS/MS	1	600370			308	154
VLYDAEISQIHQSVTDTNVILSMDNSR	QSKVDLLNQEIEFLKVLYDAEISQIHQSVT	SVTDTNVILSMDNSRNLDLDSIIAEVKAQY	K	V	L	S	R	N	1	1	2	3	0	2	1	0	1	3	2	0	1	0	0	4	2	0	1	3	0	0	27	0	3047.49	CON__P35908v2;CON__P35908	CON__P35908v2	315	341	yes	no	3	4.9524e-19	65.779	By MS/MS	1	597990		+	658	23
IADGTLSPLTGPMVK	PKVVVNDVDMTSLYRIADGTLSPLTGPMVK	IADGTLSPLTGPMVKDDYDTVLNGKHIVRD	R	I	A	V	K	D	1	0	0	1	0	0	0	2	0	1	2	1	1	0	2	1	2	0	0	1	0	0	15	0	1498.81	R7QGV7	R7QGV7	43	57	yes	yes	2	1.0078e-40	88.596	By MS/MS	2	589120			251	165
AESSGVLVER	ILVQLETDKIVVDVRAESSGVLVERTASEG	VVDVRAESSGVLVERTASEGDVVEVGAQLG	R	A	E	E	R	T	1	1	0	0	0	0	2	1	0	0	1	0	0	0	0	2	0	0	0	2	0	0	10	0	1045.54	R7QH91	R7QH91	132	141	yes	yes	2	0.0013391	84.213	By MS/MS	1	587350			22	170
VSQLLPEFEAR	HPADFTPVCTTELARVSQLLPEFEARNVKV	ELARVSQLLPEFEARNVKVLALSCDDLQSH	R	V	S	A	R	N	1	1	0	0	0	1	2	0	0	0	2	0	0	1	1	1	0	0	0	1	0	0	11	0	1287.68	R7Q5I9	R7Q5I9	52	62	yes	yes	2	1.9393e-11	96.331	By MS/MS	3	584410			673	103
ATGGGLSSVGGGSSTIK	SGLGVGGGFSSSSGRATGGGLSSVGGGSST	GGGLSSVGGGSSTIKYTTTSSSSRKSYKH_	R	A	T	I	K	Y	1	0	0	0	0	0	0	6	0	1	1	1	0	0	0	4	2	0	0	1	0	0	17	0	1434.73	CON__P04259	CON__P04259	534	550	yes	yes	2	5.6543e-06	82.543	By matching	1	581680		+	67	12
TPSGLIGQYSSR	AGDYHAAMFNLFMGRTPSGLIGQYSSRWWL	MGRTPSGLIGQYSSRWWLGTGDNKFEDASI	R	T	P	S	R	W	0	1	0	0	0	1	0	2	0	1	1	0	0	0	1	3	1	0	1	0	0	0	12	0	1264.64	R7QJ19	R7QJ19	383	394	yes	yes	2	0.0027773	97.456	By MS/MS	1	580090			602	180
AFEEAAQEANDLDTVLVTLK	FCTGGEIEEVFVTGKAFEEAAQEANDLDTV	AQEANDLDTVLVTLKMSNGSFGTIGNSRRC	K	A	F	L	K	M	4	0	1	2	0	1	3	0	0	0	3	1	0	1	0	0	2	0	0	2	0	0	20	0	2176.09	R7QG98	R7QG98	219	238	yes	yes	2;3	0.00044809	36.77	By MS/MS	2	577840			27	164
ASLENSLEETKGR	MQNLEIELQSQLSMKASLENSLEETKGRYC	MKASLENSLEETKGRYCMQLAQIQEMIGSV	K	A	S	G	R	Y	1	1	1	0	0	0	3	1	0	0	2	1	0	0	0	2	1	0	0	0	0	0	13	1	1432.72	CON__P02533;CON__P08779;CON__Q9Z2K1;CON__Q3ZAW8	CON__P02533	353	365	no	no	3	0.0012484	52.555	By MS/MS	1	573680		+	64	7;15;30
EVASNSELVQSSR	DAETWFLSKTEELNKEVASNSELVQSSRSE	NKEVASNSELVQSSRSEVTELRRVLQGLEI	K	E	V	S	R	S	1	1	1	0	0	1	2	0	0	0	1	0	0	0	0	4	0	0	0	2	0	0	13	0	1404.68	CON__P08779	CON__P08779	318	330	yes	yes	2	2.1806e-07	109.24	By MS/MS	1	568680		+	143	15
SGGGGGGGLGSGGSIRSSYSR	______________________________	GGLGSGGSIRSSYSRFSSSGGRGGGGRFSS	R	S	G	S	R	F	0	2	0	0	0	0	0	10	0	1	1	0	0	0	0	6	0	0	1	0	0	0	21	1	1811.85	CON__P35527	CON__P35527	14	34	yes	yes	3	0.0025928	30.767	By MS/MS	1	565470		+	499	22
FLSNGELQSINGR	TPITEAIASADSQGRFLSNGELQSINGRYQ	GRFLSNGELQSINGRYQRANASIEAAKSLT	R	F	L	G	R	Y	0	1	2	0	0	1	1	2	0	1	2	0	0	1	0	2	0	0	0	0	0	0	13	0	1433.73	M5DDK1	M5DDK1	18	30	yes	yes	2	0.00047641	90.685	By MS/MS	1	562130			166	70
EAFNVFDKDGSGK	MARKMNNTDKDAEIREAFNVFDKDGSGKIS	IREAFNVFDKDGSGKISGDELRQIMKSLGE	R	E	A	G	K	I	1	0	1	2	0	0	1	2	0	0	0	2	0	2	0	1	0	0	0	1	0	0	13	1	1412.66	R7QJB2	R7QJB2	91	103	yes	yes	2;3	0.027189	41.283	By MS/MS	2	559180			124	181
LTGQTTAPNLFVGGK	SEMANYGDIVAALERLTGQTTAPNLFVGGK	LTGQTTAPNLFVGGKHIGGNQETQTMHADG	R	L	T	G	K	H	1	0	1	0	0	1	0	3	0	0	2	1	0	1	1	0	3	0	0	1	0	0	15	0	1502.81	R7Q9L5	R7Q9L5	355	369	yes	yes	2	1.7042e-12	112.13	By MS/MS	1	557010			380	118
VTMQNLNDRLASYLDK	GGFGGDGGLLSGNEKVTMQNLNDRLASYLD	TMQNLNDRLASYLDKVRALEESNYELEGKI	K	V	T	D	K	V	1	1	2	2	0	1	0	0	0	0	3	1	1	0	0	1	1	0	1	1	0	0	16	1	1879.95	CON__P13645;CON__P02533;CON__A2A4G1;CON__P08779	CON__P13645	148	163	no	no	3	1.7174e-06	55.173	By MS/MS	1	553220		+	678	17;7;15
TVMENFVAFVDK	ELLKHKPKATEEQLKTVMENFVAFVDKCCA	QLKTVMENFVAFVDKCCAADDKEACFAVEG	K	T	V	D	K	C	1	0	1	1	0	0	1	0	0	0	0	1	1	2	0	0	1	0	0	3	0	0	12	0	1398.69	CON__P02769	CON__P02769	569	580	yes	yes	2	0.00016484	99.522	By MS/MS	1	551460		+	615	11
NSKIEISELNR	EELQITAGRHGDSVRNSKIEISELNRVIQR	DSVRNSKIEISELNRVIQRLRSEIDNVKKQ	R	N	S	N	R	V	0	1	2	0	0	0	2	0	0	2	1	1	0	0	0	2	0	0	0	0	0	0	11	1	1301.69	CON__P04264	CON__P04264	393	403	yes	yes	2;3	0.0049351	55.353	By MS/MS	1	551160		+	438	13
FSQALAQDPTTR	______________________________	FPKFSQALAQDPTTRRIWYGIATAHDFESH	K	F	S	T	R	R	2	1	0	1	0	2	0	0	0	0	1	0	0	1	1	1	2	0	0	0	0	0	12	0	1333.66	M5DES3	M5DES3	8	19	yes	yes	2	0.0031828	90.685	By matching	1	535010			172	73
LLEDGTLFR	SSCSAGRFARRPDWRLLEDGTLFRSHVVVY	RRPDWRLLEDGTLFRSHVVVYVPSRVRTRT	R	L	L	F	R	S	0	1	0	1	0	0	1	1	0	0	3	0	0	1	0	0	1	0	0	0	0	0	9	0	1062.57	R7Q5V7	R7Q5V7	368	376	yes	yes	2	0.0066687	81.635	By MS/MS	1	526930			355	104
SKAEAESLYQSKYEELQITAGR	IIAEVKAQNEDIAQKSKAEAESLYQSKYEE	LYQSKYEELQITAGRHGDSVRNSKIEISEL	K	S	K	G	R	H	3	1	0	0	0	2	4	1	0	1	2	2	0	0	0	3	1	0	2	0	0	0	22	2	2500.24	CON__P04264	CON__P04264	365	386	yes	yes	4	5.39e-15	83.849	By MS/MS	2	521250		+	509	13
EYQELMNTK	EALQKAKQDMARLLREYQELMNTKLALDVE	MARLLREYQELMNTKLALDVEIATYRKLLE	R	E	Y	T	K	L	0	0	1	0	0	1	2	0	0	0	1	1	1	0	0	0	1	0	1	0	0	0	9	0	1154.53	CON__P13647;CON__Q5XQN5;CON__Q922U2	CON__P13647	452	460	no	no	2	0.018231	57.59	By matching	1	517850		+	146	19;33;41
RKFEDSQLTER	NKDNQRRRSRSRSLKRKFEDSQLTERPKKQ	RSLKRKFEDSQLTERPKKQQQQRKKAKPKA	K	R	K	E	R	P	0	2	0	1	0	1	2	0	0	0	1	1	0	1	0	1	1	0	0	0	0	0	11	2	1407.71	R7QC78	R7QC78	751	761	yes	yes	2	3.2056e-06	59.35	By MS/MS	2	516240			468	135
GIDLAVEK	IKAVAAGMNPMDLKRGIDLAVEKVLESLKS	NPMDLKRGIDLAVEKVLESLKSMTQAISTK	R	G	I	E	K	V	1	0	0	1	0	0	1	1	0	1	1	1	0	0	0	0	0	0	0	1	0	0	8	0	843.47	R7QDJ8	R7QDJ8	140	147	yes	yes	2	0.0093974	82.452	By MS/MS	1	514670			211	145
TLLVANTSNMPVAAR	LTIKVDDKDVSIMNRTLLVANTSNMPVAAR	TLLVANTSNMPVAAREASIYTGITISEYFR	R	T	L	A	R	E	3	1	2	0	0	0	0	0	0	0	2	0	1	0	1	1	2	0	0	2	0	0	15	0	1556.83	R7QQQ3	R7QQQ3	305	319	yes	yes	2	1.9029e-06	105.03	By MS/MS	1	508500			588	222
VVDPLARPIDAK	GKIAQIPVGEGYLGRVVDPLARPIDAKGLP	LGRVVDPLARPIDAKGLPDSSNTRLIESSA	R	V	V	A	K	G	2	1	0	2	0	0	0	0	0	1	1	1	0	0	2	0	0	0	0	2	0	0	12	1	1292.75	M5DBY2	M5DBY2	108	119	yes	yes	3	0.0068267	45.915	By MS/MS	1	505390			683	50
GVLFYGPPGSGK	EHPEMFEKYGMSPSKGVLFYGPPGSGKTLL	PSKGVLFYGPPGSGKTLLAKAIANECQANF	K	G	V	G	K	T	0	0	0	0	0	0	0	4	0	0	1	1	0	1	2	1	0	0	1	1	0	0	12	0	1177.61	R7QAA8	R7QAA8	525	536	yes	yes	2	0.0037943	75.378	By MS/MS	1	498200			246	126
GIYAYGFEKPSAIQQR	HETFDDLNLRDELLRGIYAYGFEKPSAIQQ	IYAYGFEKPSAIQQRAIMPMIRGRDTIAQA	R	G	I	Q	R	A	2	1	0	0	0	2	1	2	0	2	0	1	0	1	1	1	0	0	2	0	0	0	16	1	1826.93	R7QA60	R7QA60	68	83	yes	yes	3	1.119e-09	107.98	By MS/MS	1	497190			216	123
GSVDLTEETIK	______________________________	______________________________	R	G	S	I	K	E	0	0	0	1	0	0	2	1	0	1	1	1	0	0	0	1	2	0	0	1	0	0	11	0	1190.6	R7QJB2	R7QJB2	4	14	yes	yes	2	2.1599e-05	105.4	By MS/MS	1	496350			238	181
VGFFYSGAK	PETVYDSDFVVMSNRVGFFYSGAKNKPPLV	VVMSNRVGFFYSGAKNKPPLVNVGDHVDFN	R	V	G	A	K	N	1	0	0	0	0	0	0	2	0	0	0	1	0	2	0	1	0	0	1	1	0	0	9	0	974.486	R7QE28	R7QE28	188	196	yes	yes	2	0.0089429	72.485	By MS/MS	1	495010			635	148
DLVESVPK	KIVRSLTGLGLKEAKDLVESVPKVLKEGTS	LGLKEAKDLVESVPKVLKEGTSKEDAEEMK	K	D	L	P	K	V	0	0	0	1	0	0	1	0	0	0	1	1	0	0	1	1	0	0	0	2	0	0	8	0	885.481	M5DBN2	M5DBN2	96	103	yes	yes	2	1.7403e-62	100.19	By MS/MS	1	494230			98	46
DQIVDLTVGNNK	QKNYSPYYNTIDDLKDQIVDLTVGNNKTLL	DLKDQIVDLTVGNNKTLLDIDNTRMTLDDF	K	D	Q	N	K	T	0	0	2	2	0	1	0	1	0	1	1	1	0	0	0	0	1	0	0	2	0	0	12	0	1314.68	CON__P35527	CON__P35527	213	224	yes	yes	2	5.2052e-26	132.76	By MS/MS	1	492720		+	102	22
SLNNQFASFIDKVR	PEIQKVKSREREQIKSLNNQFASFIDKVRF	KSLNNQFASFIDKVRFLEQQNQVLQTKWEL	K	S	L	V	R	F	1	1	2	1	0	1	0	0	0	1	1	1	0	2	0	2	0	0	0	1	0	0	14	1	1637.85	CON__P04264;CON__ENSEMBL:ENSBTAP00000038253	CON__P04264	186	199	no	no	3	0.00037252	51.211	By MS/MS	1	490600		+	522	13;5
EGDNVLLPEYGGSK	GARTSDGSVISPSVKEGDNVLLPEYGGSKV	KEGDNVLLPEYGGSKVVVDGKDMFLYRDDD	K	E	G	S	K	V	0	0	1	1	0	0	2	3	0	0	2	1	0	0	1	1	0	0	1	1	0	0	14	0	1476.71	R7QLW7	R7QLW7	67	80	yes	yes	2	0.0029433	67.334	By MS/MS	2	490570			130	193
NQIAALESK	EKISSFAQKETADAKNQIAALESKIAELSV	ETADAKNQIAALESKIAELSVVQ_______	K	N	Q	S	K	I	2	0	1	0	0	1	1	0	0	1	1	1	0	0	0	1	0	0	0	0	0	0	9	0	972.524	R7QAW6	R7QAW6	344	352	yes	yes	2	0.009252	75.378	By MS/MS	1	487520			435	127
LGVVSENEDIEK	SAAYRTNVEKITNYRLGVVSENEDIEKIEA	NYRLGVVSENEDIEKIEAMLNIGQVQEIIE	R	L	G	E	K	I	0	0	1	1	0	0	3	1	0	1	1	1	0	0	0	1	0	0	0	2	0	0	12	0	1330.66	R7QQ99	R7QQ99	71	82	yes	yes	2	0.004243	54.471	By MS/MS	1	486000			346	220
AQEFTSVAK	______________________________	MDAMKKAQEFTSVAKDLQEQLKNTEIEASV	K	A	Q	A	K	D	2	0	0	0	0	1	1	0	0	0	0	1	0	1	0	1	1	0	0	1	0	0	9	0	979.497	R7QJK2	R7QJK2	7	15	yes	yes	2	0.0019882	109.71	By matching	1	482430			52	186
YGVELIGAK	LNLATALAEQGILEKYGVELIGAKMDAIQK	QGILEKYGVELIGAKMDAIQKGEDRLLFRN	K	Y	G	A	K	M	1	0	0	0	0	0	1	2	0	1	1	1	0	0	0	0	0	0	1	1	0	0	9	0	948.528	R7Q0H8	R7Q0H8	136	144	yes	yes	2	6.5512e-11	124.08	By MS/MS	1	481550			709	81
DYSPYYK	IRDWHLKQSPASPERDYSPYYKTIEELRDK	QSPASPERDYSPYYKTIEELRDKILTATIE	R	D	Y	Y	K	T	0	0	0	1	0	0	0	0	0	0	0	1	0	0	1	1	0	0	3	0	0	0	7	0	934.407	CON__P13646-1	CON__P13646-1	151	157	no	no	2	0.016514	76.592	By MS/MS	1	477050		+	120	18
VGVLGATGSVGQR	______________________________	IKVGVLGATGSVGQRFMQLLNGHPWFDVVA	K	V	G	Q	R	F	1	1	0	0	0	1	0	4	0	0	1	0	0	0	0	1	1	0	0	3	0	0	13	0	1199.66	R7QH95	R7QH95	14	26	yes	yes	2	0.0063029	70.1	By MS/MS	1	468910			641	171
METPFNNSIGIGGR	______________________________	______________________________	-	M	E	G	R	D	0	1	2	0	0	0	1	3	0	2	0	0	1	1	1	1	1	0	0	0	0	0	14	0	1491.71	M5DCS4	M5DCS4	1	14	yes	yes	2	1.7528e-06	83.397	By MS/MS	1	466320			396	51
VLAEMENVR	EKEQELAALNDRTLRVLAEMENVRMIARRD	NDRTLRVLAEMENVRMIARRDVDNAKKYAV	R	V	L	V	R	M	1	1	1	0	0	0	2	0	0	0	1	0	1	0	0	0	0	0	0	2	0	0	9	0	1059.54	R7QJT3	R7QJT3	97	105	yes	yes	2	0.0152	60.436	By matching	1	464650			647	187
YEQELAESR	MASTSLIKANELTQKYEQELAESRKQAQDI	NELTQKYEQELAESRKQAQDIIKKSQQEAQ	K	Y	E	S	R	K	1	1	0	0	0	1	3	0	0	0	1	0	0	0	0	1	0	0	1	0	0	0	9	0	1123.51	M5DDJ2	M5DDJ2	82	90	yes	yes	2	0.002992	101.65	By MS/MS	1	460500			705	66
TLEEQAVPLLGPGAGYQGKDEL	DFSSTEVDAIEERRKTLEEQAVPLLGPGAG	PLLGPGAGYQGKDEL_______________	K	T	L	E	L	-	2	0	0	1	0	2	3	4	0	0	4	1	0	0	2	0	1	0	1	1	0	0	22	1	2284.16	R7Q943	R7Q943	626	647	yes	yes	3	0.01574	21.006	By MS/MS	1	460480			586	116
ATPSMVSFQGAER	RRGGIDICCNEVSNRATPSMVSFQGAERHI	NRATPSMVSFQGAERHIGESAASVAAQNYK	R	A	T	E	R	H	2	1	0	0	0	1	1	1	0	0	0	0	1	1	1	2	1	0	0	1	0	0	13	0	1379.65	R7QH52	R7QH52	34	46	yes	yes	2	0.004481	46.706	By MS/MS	1	458700			70	169
SEISELR	NREVATNSELVQSGKSEISELRRTMQNLEI	SELVQSGKSEISELRRTMQNLEIELQSQLS	K	S	E	L	R	R	0	1	0	0	0	0	2	0	0	1	1	0	0	0	0	2	0	0	0	0	0	0	7	0	832.429	CON__P02533;CON__Q04695	CON__P02533	329	335	no	no	2	0.011765	78.616	By MS/MS	1	456700		+	480	7;26
IEETLIR	HHEDVVCAQYQRGYKIEETLIRAAIVGVSQ	AQYQRGYKIEETLIRAAIVGVSQGPGPAVA	K	I	E	I	R	A	0	1	0	0	0	0	2	0	0	2	1	0	0	0	0	0	1	0	0	0	0	0	7	0	872.497	R7QNW1	R7QNW1	253	259	yes	yes	2	0.0057906	81.297	By MS/MS	1	454390			260	207
YLLPEGMEFTEK	AKTPVCGYAFESDARYLLPEGMEFTEKNFE	DARYLLPEGMEFTEKNFEAWVDDMIAGKVV	R	Y	L	E	K	N	0	0	0	0	0	0	3	1	0	0	2	1	1	1	1	0	1	0	1	0	0	0	12	0	1455.7	R7Q3Q0	R7Q3Q0	324	335	yes	yes	2	0.0042352	50.909	By MS/MS	1	452500			715	91
AETECQNTEYQQLLDIK	QAQISALEEQLQQIRAETECQNTEYQQLLD	TECQNTEYQQLLDIKIRLENEIQTYRSLLE	R	A	E	I	K	I	1	0	1	1	1	3	3	0	0	1	2	1	0	0	0	0	2	0	1	0	0	0	17	0	2081.96	CON__P13645	CON__P13645	423	439	yes	yes	2;3	0	319.39	By MS/MS	2	444600		+	23	17
QTVEADVNGLR	ADDFRTKYEHELALRQTVEADVNGLRRVLD	LALRQTVEADVNGLRRVLDELTLARTDLEM	R	Q	T	L	R	R	1	1	1	1	0	1	1	1	0	0	1	0	0	0	0	0	1	0	0	2	0	0	11	0	1200.61	CON__P08779	CON__P08779	214	224	yes	yes	2	0.006095	64.04	By MS/MS	1	443860		+	462	15
FDGNFQQVR	VEKTNARLLIGFQRRFDGNFQQVREQVQAG	IGFQRRFDGNFQQVREQVQAGAIGEVRMFQ	R	F	D	V	R	E	0	1	1	1	0	2	0	1	0	0	0	0	0	2	0	0	0	0	0	1	0	0	9	0	1109.53	R7QG98	R7QG98	147	155	yes	yes	2	0.0077001	80.438	By MS/MS	1	440590			151	164
TLSAQEQEAIK	ADGELWSGVPAVRERTLSAQEQEAIKQASI	VRERTLSAQEQEAIKQASIDMANLASAHAT	R	T	L	I	K	Q	2	0	0	0	0	2	2	0	0	1	1	1	0	0	0	1	1	0	0	0	0	0	11	0	1216.63	R7Q685	R7Q685	178	188	yes	yes	2	0.0050559	65.347	By MS/MS	1	440390			591	107
TRLEQEIATYR	MEQQNQEYKILLDVKTRLEQEIATYRRLLE	LDVKTRLEQEIATYRRLLEGEDAHLSSSQF	K	T	R	Y	R	R	1	2	0	0	0	1	2	0	0	1	1	0	0	0	0	0	2	0	1	0	0	0	11	1	1378.72	CON__P13646-1;CON__P02533;CON__Q6IFX2;CON__A2A4G1;CON__Q61782;CON__Q9D312;CON__Q04695;CON__P08779;CON__Q9Z2K1;CON__Q3ZAW8	CON__P02533	406	416	no	no	2;3	0.0056584	70.977	By MS/MS	2	439700		+	605	7;15;18;26;30
VDELEAALR	AEQRGELALKDAQAKVDELEAALRMAKQNL	KDAQAKVDELEAALRMAKQNLARLLCEYQE	K	V	D	L	R	M	2	1	0	1	0	0	2	0	0	0	2	0	0	0	0	0	0	0	0	1	0	0	9	0	1014.53	CON__Q8N1N4-2;CON__Q7RTT2	CON__Q8N1N4-2	376	384	yes	no	2	1.7463e-60	157.91	By MS/MS	1	431850		+	621	35
VFDEFKPLVEEPQNLIK	EKCCAAADPHECYAKVFDEFKPLVEEPQNL	DEFKPLVEEPQNLIKQNCELFEQLGEYKFQ	K	V	F	I	K	Q	0	0	1	1	0	1	3	0	0	1	2	2	0	2	2	0	0	0	0	2	0	0	17	1	2044.09	CON__P02768-1	CON__P02768-1	397	413	yes	yes	3	9.9454e-05	70.529	By MS/MS	1	429660		+	630	10
EVSTNTAMIQTSK	DAEEWFHAKSAELNKEVSTNTAMIQTSKTE	NKEVSTNTAMIQTSKTEITELRRTLQGLEI	K	E	V	S	K	T	1	0	1	0	0	1	1	0	0	1	0	1	1	0	0	2	3	0	0	1	0	0	13	0	1408.69	CON__P13646-1	CON__P13646-1	306	318	no	no	2	0.00022722	57.836	By matching	2	428480		+	145	18
IEISELNRVIQR	QITAGRHGDSVRNSKIEISELNRVIQRLRS	NSKIEISELNRVIQRLRSEIDNVKKQISNL	K	I	E	Q	R	L	0	2	1	0	0	1	2	0	0	3	1	0	0	0	0	1	0	0	0	1	0	0	12	1	1468.84	CON__P04264;CON__P35908v2;CON__P35908	CON__P04264	396	407	no	no	3	0.0005713	64.878	By MS/MS	1	424070		+	263	13;23
VAIMEGNTVVMLGK	PFVVEGFKKCEGLGRVAIMEGNTVVMLGKA	RVAIMEGNTVVMLGKAIKVEFSDA______	R	V	A	G	K	A	1	0	1	0	0	0	1	2	0	1	1	1	2	0	0	0	1	0	0	3	0	0	14	0	1460.77	R7Q1G0	R7Q1G0	442	455	yes	yes	2	1.9193e-08	109.6	By MS/MS	1	415260			616	82
GIDFDAER	GFPTIHFFPAGKEQKGIDFDAERTSKGIIE	PAGKEQKGIDFDAERTSKGIIEWLMEKTSK	K	G	I	E	R	T	1	1	0	2	0	0	1	1	0	1	0	0	0	1	0	0	0	0	0	0	0	0	8	0	921.419	R7Q3Q0	R7Q3Q0	456	463	yes	yes	2	0.0079767	103.74	By matching	1	412800			210	91
GQVGGDVNVEMDAAPGVDLSR	AYLKKNHEEEMNALRGQVGGDVNVEMDAAP	VNVEMDAAPGVDLSRILNEMRDQYEKMAEK	R	G	Q	S	R	I	2	1	1	3	0	1	1	4	0	0	1	0	1	0	1	1	0	0	0	4	0	0	21	0	2084.98	CON__P02533;CON__Q6IFX2	CON__P02533	262	282	yes	no	2	2.0759e-09	46.964	By MS/MS	1	411730		+	225	7
LGVETEAAQEK	EEKTLEEFRDTIRARLGVETEAAQEKNINA	IRARLGVETEAAQEKNINAGIDNKLASIVE	R	L	G	E	K	N	2	0	0	0	0	1	3	1	0	0	1	1	0	0	0	0	1	0	0	1	0	0	11	0	1173.59	R7Q214	R7Q214	328	338	yes	yes	2	0.00029908	99.815	By MS/MS	1	410240			344	83
MKTPITEAIASADSQGR	______________________________	TPITEAIASADSQGRFLSNGELQSINGRYQ	-	M	K	G	R	F	3	1	0	1	0	1	1	1	0	2	0	1	1	0	1	2	2	0	0	0	0	0	17	1	1774.89	M5DDK1	M5DDK1	1	17	yes	yes	3	2.2207e-06	88.133	By MS/MS	1	409620			400	70
GLELYER	LLHHGTEGVEIDEVRGLELYERALDREVLA	GVEIDEVRGLELYERALDREVLAEGERVGE	R	G	L	E	R	A	0	1	0	0	0	0	2	1	0	0	2	0	0	0	0	0	0	0	1	0	0	0	7	0	878.45	R7QSD1	R7QSD1	86	92	yes	yes	2	8.0286e-05	91.906	By MS/MS	1	408340			217	231
DVDGVFLSK	HRRATLENDFVVLKKDVDGVFLSKMELEGK	FVVLKKDVDGVFLSKMELEGKLEALREYLY	K	D	V	S	K	M	0	0	0	2	0	0	0	1	0	0	1	1	0	1	0	1	0	0	0	2	0	0	9	0	978.502	CON__Q8N1N4-2;CON__Q7RTT2	CON__Q8N1N4-2	221	229	yes	no	2	0.015096	66.27	By MS/MS	1	408070		+	113	35
LIFELGGISER	ICGHVDAGKSTTTGRLIFELGGISEREMQK	TTGRLIFELGGISEREMQKLKDEAKALGKD	R	L	I	E	R	E	0	1	0	0	0	0	2	2	0	2	2	0	0	1	0	1	0	0	0	0	0	0	11	0	1232.68	R7Q1G0	R7Q1G0	27	37	yes	yes	2	1.5446e-05	107.15	By MS/MS	1	403910			350	82
AGLQFPVGR	______________________________	QTRSSKAGLQFPVGRIHRFLRKGGYADRVG	K	A	G	G	R	I	1	1	0	0	0	1	0	2	0	0	1	0	0	1	1	0	0	0	0	1	0	0	9	0	943.524	R7QF99;R7QQ41;R7QA63	R7QF99	14	22	yes	no	2	5.4694e-05	91.041	By matching	1	403730			30	124
GSCGIGGGIGGGSSR	MTTCSRQFTSSSSMKGSCGIGGGIGGGSSR	GSCGIGGGIGGGSSRISSVLAGGSCRAPST	K	G	S	S	R	I	0	1	0	0	1	0	0	8	0	2	0	0	0	0	0	3	0	0	0	0	0	0	15	0	1277.58	CON__P02533;CON__P08779	CON__P02533	16	30	no	no	2	7.3112e-26	127.17	By matching	1	399040		+	226	7;15
VNAVSAGPIR	SVRYLASELGPDGVRVNAVSAGPIRTLASS	PDGVRVNAVSAGPIRTLASSAIGGIQTMIK	R	V	N	I	R	T	2	1	1	0	0	0	0	1	0	1	0	0	0	0	1	1	0	0	0	2	0	0	10	0	982.556	R7QJU3	R7QJU3	190	199	yes	yes	2	8.5517e-05	113.62	By MS/MS	1	398500			660	188
TGSENDFVVLK	VEDYKSKYEDEINKRTGSENDFVVLKKDVD	INKRTGSENDFVVLKKDVDAAYVSKVDLES	R	T	G	L	K	K	0	0	1	1	0	0	1	1	0	0	1	1	0	1	0	1	1	0	0	2	0	0	11	0	1207.61	CON__Q7Z794	CON__Q7Z794	262	272	yes	yes	2	0.00089857	81.338	By MS/MS	1	396870		+	575	37
FTDALNATR	VGGVSEVEVSERKDRFTDALNATRAAVEEG	SERKDRFTDALNATRAAVEEGIVPGGGTAL	R	F	T	T	R	A	2	1	1	1	0	0	0	0	0	0	1	0	0	1	0	0	2	0	0	0	0	0	9	0	1007.5	R7QDJ8	R7QDJ8	417	425	yes	yes	2	1.6723e-17	133.57	By matching	1	395420			175	145
LFEAIANGEPPSPR	______________________________	MLFEAIANGEPPSPRGLVNLGNTCFFNAVM	M	L	F	P	R	G	2	1	1	0	0	0	2	1	0	1	1	0	0	1	3	1	0	0	0	0	0	0	14	0	1496.76	R7QJJ9	R7QJJ9	2	15	yes	yes	3	0.0047392	32.624	By MS/MS	1	387670			333	185
VDDVFGDR	AAWVENQKFWPTVSRVDDVFGDRNLMCTCP	FWPTVSRVDDVFGDRNLMCTCPPVSDYTQD	R	V	D	D	R	N	0	1	0	3	0	0	0	1	0	0	0	0	0	1	0	0	0	0	0	2	0	0	8	0	921.419	R7QEK7	R7QEK7	1011	1018	yes	yes	2	0.00022556	91.069	By MS/MS	1	386950			620	154
ENEAVLSMRPLD	RARAAAAGFEKGINRENEAVLSMRPLD___	INRENEAVLSMRPLD_______________	R	E	N	L	D	-	1	1	1	1	0	0	2	0	0	0	2	0	1	0	1	1	0	0	0	1	0	0	12	1	1372.67	M5DCS4	M5DCS4	450	461	yes	yes	2	0.00027684	64.297	By MS/MS	1	384730			139	51
VVDVAEISR	ADMYFSESPTNPLIRVVDVAEISRICRPHG	TNPLIRVVDVAEISRICRPHGTVSVIDTTF	R	V	V	S	R	I	1	1	0	1	0	0	1	0	0	1	0	0	0	0	0	1	0	0	0	3	0	0	9	0	986.54	S0F391	S0F391	270	278	yes	yes	2	0.0088895	78.334	By MS/MS	1	380240			684	246
MPSAVGYQPTLATEMGALQER	RFVQAGSEVSALLGRMPSAVGYQPTLATEM	YQPTLATEMGALQERITSTKDGSITSIQAV	R	M	P	E	R	I	3	1	0	0	0	2	2	2	0	0	2	0	2	0	2	1	2	0	1	1	0	0	21	0	2249.08	M5DES8	M5DES8	273	293	yes	yes	3	1.6086e-11	52.298	By MS/MS	1	379100			406	74
SPSGEIIFGGETMR	ASAQGPTGLGKYLMRSPSGEIIFGGETMRF	RSPSGEIIFGGETMRFWDLRAPWVEPLRGP	R	S	P	M	R	F	0	1	0	0	0	0	2	3	0	2	0	0	1	1	1	2	1	0	0	0	0	0	14	0	1479.7	M5DCS4;Q52W75	M5DCS4	332	345	yes	no	2	0.0063183	91.549	By MS/MS	1	367500			533	51
GVEILSTGGTFR	DKNCLLGLARVLAERGVEILSTGGTFRVLQ	AERGVEILSTGGTFRVLQEADIPVNDVSQY	R	G	V	F	R	V	0	1	0	0	0	0	1	3	0	1	1	0	0	1	0	1	2	0	0	1	0	0	12	0	1235.65	R7Q3B1	R7Q3B1	46	57	yes	yes	2	2.8648e-07	109.42	By MS/MS	1	365500			243	87
GSSGGGCFGGSSGGYGGLGGFGGGSFR	GGFSSGGFSGGSFSRGSSGGGCFGGSSGGY	GGYGGLGGFGGGSFRGSYGSSSFGGSYGGS	R	G	S	F	R	G	0	1	0	0	1	0	0	15	0	0	1	0	0	3	0	5	0	0	1	0	0	0	27	0	2341.98	CON__P13645	CON__P13645	60	86	yes	yes	2;3	0.00057522	24.459	By MS/MS	2	361160		+	235	17
GLLLSQAFR	SQLRFNQITIKDFIKGLLLSQAFRNLNYDV	IKDFIKGLLLSQAFRNLNYDVNNNYRFVEM	K	G	L	F	R	N	1	1	0	0	0	1	0	1	0	0	3	0	0	1	0	1	0	0	0	0	0	0	9	0	1003.58	M5DET7	M5DET7	86	94	yes	yes	2	1.556e-11	76.679	By MS/MS	2	358240			220	76
NLNYDVNNNYR	IKDFIKGLLLSQAFRNLNYDVNNNYRFVEM	QAFRNLNYDVNNNYRFVEMCIQRVLGRDIY	R	N	L	Y	R	F	0	1	5	1	0	0	0	0	0	0	1	0	0	0	0	0	0	0	2	1	0	0	11	0	1397.63	M5DET7	M5DET7	95	105	yes	yes	2	0.033587	45.161	By MS/MS	1	355790			431	76
GGIIVDGNLETSAK	VNTDMFKDKLNMDERGGIIVDGNLETSAKG	RGGIIVDGNLETSAKGVHAIGDIATFPLKM	R	G	G	A	K	G	1	0	1	1	0	0	1	3	0	2	1	1	0	0	0	1	1	0	0	1	0	0	14	0	1372.72	R7QP71	R7QP71	325	338	yes	yes	2	1.9123e-05	57.348	By MS/MS	1	355770			203	210
GFQMILK	TGSPGKYVSLEEAIKGFQMILKGELDDLPE	VSLEEAIKGFQMILKGELDDLPEQAFYLVG	K	G	F	L	K	G	0	0	0	0	0	1	0	1	0	1	1	1	1	1	0	0	0	0	0	0	0	0	7	0	835.463	M5DES8	M5DES8	438	444	yes	yes	2	2.6788e-06	121.68	By MS/MS	1	354140			193	74
SVPEAGPGDNVGLNVK	TPCSGKVFSVEMHHKSVPEAGPGDNVGLNV	VPEAGPGDNVGLNVKGVEKLNMPRVGDVMI	K	S	V	V	K	G	1	0	2	1	0	0	1	3	0	0	1	1	0	0	2	1	0	0	0	3	0	0	16	0	1551.79	R7Q1G0	R7Q1G0	315	330	yes	yes	2	0.00021735	73.781	By MS/MS	1	353070			547	82
AEAEALYQTK	AEVRAQYEDIAQRSKAEAEALYQTKLGELQ	AQRSKAEAEALYQTKLGELQTTAGRHGDDL	K	A	E	T	K	L	3	0	0	0	0	1	2	0	0	0	1	1	0	0	0	0	1	0	1	0	0	0	10	0	1122.56	CON__ENSEMBL:ENSBTAP00000038253;CON__P12035;CON__P19013;CON__Q32MB2;CON__Q8N1N4-2;CON__Q7RTT2;CON__Q9R0H5	CON__P12035	387	396	no	no	2	4.3857e-47	147.95	By MS/MS	1	350620		+	16	16;5;35;20;27;43
AQLTNIAAAR	VLVLNQNAKRESGRRAQLTNIAAARAVSDI	ESGRRAQLTNIAAARAVSDIIRTTLGPRAM	R	A	Q	A	R	A	4	1	1	0	0	1	0	0	0	1	1	0	0	0	0	0	1	0	0	0	0	0	10	0	1027.58	R7Q4R4	R7Q4R4	20	29	yes	yes	2	3.3354e-26	138.98	By MS/MS	1	347910			54	96
ASIAVAENQVR	EQGKVDIERLTSAGKASIAVAENQVRQQIQ	SAGKASIAVAENQVRQQIQQQITALAINRV	K	A	S	V	R	Q	3	1	1	0	0	1	1	0	0	1	0	0	0	0	0	1	0	0	0	2	0	0	11	0	1156.62	M5DD25	M5DD25	127	137	yes	yes	2	1.3227e-05	107.79	By MS/MS	1	344950			60	53
VLAELSQR	VVYNEMKGAYSSSDRVLAELSQRMLFPDTT	AYSSSDRVLAELSQRMLFPDTTYGVESGGH	R	V	L	Q	R	M	1	1	0	0	0	1	1	0	0	0	2	0	0	0	0	1	0	0	0	1	0	0	8	0	914.519	R7QEU0	R7QEU0	186	193	yes	yes	2	0.011885	79.469	By MS/MS	1	341080			646	156
ISSVLAGGSCR	GSCGIGGGIGGGSSRISSVLAGGSCRAPST	GSSRISSVLAGGSCRAPSTYGGGLSVSSSR	R	I	S	C	R	A	1	1	0	0	1	0	0	2	0	1	1	0	0	0	0	3	0	0	0	1	0	0	11	0	1105.56	CON__P02533;CON__P08779	CON__P02533	31	41	no	no	2	4.0361e-52	152.54	By MS/MS	1	339330		+	293	7;15
SEIAELNR	QISVDQHGDNLKNTKSEIAELNRMIQRLRA	DNLKNTKSEIAELNRMIQRLRAEIENIKKQ	K	S	E	N	R	M	1	1	1	0	0	0	2	0	0	1	1	0	0	0	0	1	0	0	0	0	0	0	8	0	930.477	CON__P19013	CON__P19013	427	434	yes	yes	2	0.0041956	103.74	By MS/MS	1	338370		+	479	20
ITPSYVAFADATSER	ENGNVEIIPNDQGNRITPSYVAFADATSER	ITPSYVAFADATSERLVGDAAKNQAASNPL	R	I	T	E	R	L	3	1	0	1	0	0	1	0	0	1	0	0	0	1	1	2	2	0	1	1	0	0	15	0	1626.79	R7Q943	R7Q943	61	75	yes	yes	2	0.00095187	78.692	By MS/MS	2	337570			295	116
NTEIEASVR	QEFTSVAKDLQEQLKNTEIEASVRDGQVTV	LQEQLKNTEIEASVRDGQVTVVMTAQQVPV	K	N	T	V	R	D	1	1	1	0	0	0	2	0	0	1	0	0	0	0	0	1	1	0	0	1	0	0	9	0	1017.51	R7QJK2	R7QJK2	23	31	yes	yes	2	9.8401e-05	89.047	By MS/MS	1	336080			440	186
MLSEEELR	NDRDRIAEARDELKKMLSEEELRNATVLVF	ARDELKKMLSEEELRNATVLVFANKQDLPN	K	M	L	L	R	N	0	1	0	0	0	0	3	0	0	0	2	0	1	0	0	1	0	0	0	0	0	0	8	0	1005.48	R7QDQ9	R7QDQ9	110	117	yes	yes	2	0.0057768	75.854	By MS/MS	1	334250			404	146
TPGHPENFETK	VGLDDIKAFRQFMSRTPGHPENFETKGVEV	FMSRTPGHPENFETKGVEVTTGPLGQGICN	R	T	P	T	K	G	0	0	1	0	0	0	2	1	1	0	0	1	0	1	2	0	2	0	0	0	0	0	11	0	1255.58	R7QMU3	R7QMU3	104	114	yes	yes	3	0.018004	36.847	By matching	1	333260			600	198
LPPNEPGSSIMPGK	RMLGSGPRCGLGELKLPPNEPGSSIMPGKV	KLPPNEPGSSIMPGKVNPTQCEAVTMACAQ	K	L	P	G	K	V	0	0	1	0	0	0	1	2	0	1	1	1	1	0	4	2	0	0	0	0	0	0	14	0	1422.72	R7QL82	R7QL82	313	326	yes	yes	2	0.0047503	40.589	By MS/MS	1	325930			371	191
NKYEDEINK	DSELKNMQDMVEDYRNKYEDEINKRTNAEN	MVEDYRNKYEDEINKRTNAENEFVTIKKDV	R	N	K	N	K	R	0	0	2	1	0	0	2	0	0	1	0	2	0	0	0	0	0	0	1	0	0	0	9	1	1151.55	CON__P04264;CON__H-INV:HIT000016045;CON__P02538;CON__P04259;CON__P05787;CON__H-INV:HIT000292931;CON__P13647;CON__P48668;CON__Q5XKE5;CON__Q5XQN5;CON__Q8VED5;CON__Q922U2;CON__Q9H552	CON__P04264	268	276	no	no	2	0.0012077	98.033	By MS/MS	1	325060		+	428	13;8;24;12;19;33;41;32;40;14;42
IVTIIQNPR	LAKRAGSLSNEEIDRIVTIIQNPRQFKIPD	NEEIDRIVTIIQNPRQFKIPDYFLNRQRDF	R	I	V	P	R	Q	0	1	1	0	0	1	0	0	0	3	0	0	0	0	1	0	1	0	0	1	0	0	9	0	1052.63	R7QA05	R7QA05	138	146	yes	yes	2	0.00045789	96.492	By MS/MS	1	322730			296	121
KPAVIEIVD	PHMADWKPWEMQDGKKPAVIEIVD______	EMQDGKKPAVIEIVD_______________	K	K	P	V	D	-	1	0	0	1	0	0	1	0	0	2	0	1	0	0	1	0	0	0	0	2	0	0	9	1	982.57	R7QQ99	R7QQ99	122	130	yes	yes	2	0.0040687	69.825	By MS/MS	1	321800			299	220
VGGVSEVEVSER	HERLAKLSGGVAVIKVGGVSEVEVSERKDR	VIKVGGVSEVEVSERKDRFTDALNATRAAV	K	V	G	E	R	K	0	1	0	0	0	0	3	2	0	0	0	0	0	0	0	2	0	0	0	4	0	0	12	0	1245.62	R7QDJ8	R7QDJ8	402	413	yes	yes	2	0.0016708	78.655	By MS/MS	1	319930			637	145
FYESNPGLSSR	DLVVIFAGYKDRMEKFYESNPGLSSRVTNH	RMEKFYESNPGLSSRVTNHVDFPDYTAEEL	K	F	Y	S	R	V	0	1	1	0	0	0	1	1	0	0	1	0	0	1	1	3	0	0	1	0	0	0	11	0	1255.58	M5DET5	M5DET5	184	194	yes	yes	2	0.0019282	80.102	By MS/MS	1	319630			179	75
AQYEEIALK	NNRNLDLDSIIDEVRAQYEEIALKSKAEAE	IIDEVRAQYEEIALKSKAEAEALYQTKFQE	R	A	Q	L	K	S	2	0	0	0	0	1	2	0	0	1	1	1	0	0	0	0	0	0	1	0	0	0	9	0	1063.56	CON__Q9R0H5	CON__Q9R0H5	307	315	no	no	2	0.033725	58.981	By matching	1	315730		+	56	43
DLQEQLK	MDAMKKAQEFTSVAKDLQEQLKNTEIEASV	QEFTSVAKDLQEQLKNTEIEASVRDGQVTV	K	D	L	L	K	N	0	0	0	1	0	2	1	0	0	0	2	1	0	0	0	0	0	0	0	0	0	0	7	0	872.46	R7QJK2	R7QJK2	16	22	yes	yes	2	0.00025002	95.531	By matching	1	315190			96	186
ATAAVLLR	LSTLAASVGVNEVVRATAAVLLRRSASDMW	GVNEVVRATAAVLLRRSASDMWGGADELTR	R	A	T	L	R	R	3	1	0	0	0	0	0	0	0	0	2	0	0	0	0	0	1	0	0	1	0	0	8	0	813.507	R7Q6D2	R7Q6D2	64	71	yes	yes	2	0.00047334	116.54	By MS/MS	1	311910			66	108
IISTTTLNK	GFGFGGSVSGSSSSKIISTTTLNKRR____	GSSSSKIISTTTLNKRR_____________	K	I	I	N	K	R	0	0	1	0	0	0	0	0	0	2	1	1	0	0	0	1	3	0	0	0	0	0	9	0	989.576	CON__P19013	CON__P19013	584	592	yes	yes	2	0.03455	58.596	By matching	1	309800		+	272	20
VLNTNIEGR	MAVVMEGEEFQHILRVLNTNIEGRQKVMYA	FQHILRVLNTNIEGRQKVMYALTSIKGVGR	R	V	L	G	R	Q	0	1	2	0	0	0	1	1	0	1	1	0	0	0	0	0	1	0	0	1	0	0	9	0	1014.55	R7QA05	R7QA05	86	94	yes	yes	2	0.00024122	94.85	By MS/MS	1	308140			654	121
SGCCCVATPER	ETCIRSCNRPGLQERSGCCCVATPERSFFV	LQERSGCCCVATPERSFFVGLRGGCRYRQQ	R	S	G	E	R	S	1	1	0	0	3	0	1	1	0	0	0	0	0	0	1	1	1	0	0	1	0	0	11	0	1295.51	R7Q3Z9	R7Q3Z9	391	401	yes	yes	2	0.0028726	69.954	By MS/MS	1	307550			491	92
SYSTSVGDVPAK	______________________________	______________________________	M	S	Y	A	K	A	1	0	0	1	0	0	0	1	0	0	0	1	0	0	1	3	1	0	1	2	0	0	12	0	1209.59	R7QNX3	R7QNX3	2	13	yes	yes	2	0.0087469	54.608	By MS/MS	1	305470			553	208
VTFSADGQR	YSEFINAVEKDQVEKVTFSADGQRLLAVDT	KDQVEKVTFSADGQRLLAVDTEGNRFKLDA	K	V	T	Q	R	L	1	1	0	1	0	1	0	1	0	0	0	0	0	1	0	1	1	0	0	1	0	0	9	0	979.472	R7Q4T2	R7Q4T2	142	150	yes	yes	2	0.036131	57.859	By MS/MS	1	301110			676	97
VVDLLAPYAR	TDQDTTASILQTGIKVVDLLAPYARGGKIG	QTGIKVVDLLAPYARGGKIGLFGGAGVGKT	K	V	V	A	R	G	2	1	0	1	0	0	0	0	0	0	2	0	0	0	1	0	0	0	1	2	0	0	10	0	1115.63	R7QQ45	R7QQ45	195	204	yes	yes	2	0.0050699	70.919	By MS/MS	2	300260			681	217
MFQINSR	QVREQVQAGAIGEVRMFQINSRDPAPPPAE	AGAIGEVRMFQINSRDPAPPPAEYLANSGG	R	M	F	S	R	D	0	1	1	0	0	1	0	0	0	1	0	0	1	1	0	1	0	0	0	0	0	0	7	0	894.438	R7QG98	R7QG98	168	174	yes	yes	2	0.0048493	79.469	By matching	2	299600			397	164
LGSSVTVFGR	GSGVIGMEMAQAMQRLGSSVTVFGRSGKVL	QAMQRLGSSVTVFGRSGKVLPKEDADLSEI	R	L	G	G	R	S	0	1	0	0	0	0	0	2	0	0	1	0	0	1	0	2	1	0	0	2	0	0	10	0	1021.56	R7QS79	R7QS79	426	435	yes	yes	2	0.021609	56.258	By MS/MS	1	299110			343	230
AETINTEIAK	SLVDMQTLLAVTDARAETINTEIAKGMFQV	VTDARAETINTEIAKGMFQVAVSAAMADGS	R	A	E	A	K	G	2	0	1	0	0	0	2	0	0	2	0	1	0	0	0	0	2	0	0	0	0	0	10	0	1088.57	R7QEW5	R7QEW5	392	401	yes	yes	2	9.5951e-05	94.692	By MS/MS	1	298170			24	157
YAEALEVIPR	FAETRPGLDQYCISKYAEALEVIPRVLAET	YCISKYAEALEVIPRVLAETSGLDATNMIS	K	Y	A	P	R	V	2	1	0	0	0	0	2	0	0	1	1	0	0	0	1	0	0	0	1	1	0	0	10	0	1159.62	R7Q2X1	R7Q2X1	441	450	yes	yes	2	0.0001525	98.033	By MS/MS	1	295830			692	86
NEGRDFVAEGPQILQDAAK	ATANRVALESMVIARNEGRDFVAEGPQILQ	DFVAEGPQILQDAAKTCGPLQTALDLWKDI	R	N	E	A	K	T	3	1	1	2	0	2	2	2	0	1	1	1	0	1	1	0	0	0	0	1	0	0	19	1	2057.02	M5DDJ6;A0A1B1QDJ4;A0A023I3L0;A0A0K0KTX1;P48691	M5DDJ6	435	453	yes	no	3	5.5094e-10	57.482	By MS/MS	3	295530			418	67
TAAENDFVVLK	VEDFKTKYEEEINKRTAAENDFVVLKKDVD	INKRTAAENDFVVLKKDVDAAYLNKVELEA	R	T	A	L	K	K	2	0	1	1	0	0	1	0	0	0	1	1	0	1	0	0	1	0	0	2	0	0	11	0	1205.63	CON__P19013	CON__P19013	309	319	no	no	2	0.013425	54.608	By MS/MS	1	295450		+	558	20
SVFIIGPDK	DPTNKDTGSMPLTARSVFIIGPDKKLKLSI	MPLTARSVFIIGPDKKLKLSINYPASVGRN	R	S	V	D	K	K	0	0	0	1	0	0	0	1	0	2	0	1	0	1	1	1	0	0	0	1	0	0	9	0	974.544	R7Q3N0	R7Q3N0	151	159	yes	yes	2	0.010096	67.897	By MS/MS	1	294680			544	90
LQSLSSAELAK	CALLYAAHAGSVDDKLQSLSSAELAKLERE	VDDKLQSLSSAELAKLERELQSQVDQHDME	K	L	Q	A	K	L	2	0	0	0	0	1	1	0	0	0	3	1	0	0	0	3	0	0	0	0	0	0	11	0	1145.63	R7Q8P3	R7Q8P3	182	192	yes	yes	2	0.0062732	63.816	By matching	1	288920			373	114
AEVADITEAVR	THMLESMITYPSPTRAEVADITEAVRQGAD	SPTRAEVADITEAVRQGADATMLSGETANG	R	A	E	V	R	Q	3	1	0	1	0	0	2	0	0	1	0	0	0	0	0	0	1	0	0	2	0	0	11	0	1172.6	A0A097IUA6;R7Q566	A0A097IUA6	289	299	yes	no	2	0.00042618	98.943	By MS/MS	1	285670			25	0
LGEYGFQNALIVR	EPQNLIKQNCDQFEKLGEYGFQNALIVRYT	EKLGEYGFQNALIVRYTRKVPQVSTPTLVE	K	L	G	V	R	Y	1	1	1	0	0	1	1	2	0	1	2	0	0	1	0	0	0	0	1	1	0	0	13	0	1478.79	CON__P02769	CON__P02769	421	433	yes	yes	2	3.2352e-26	131.28	By MS/MS	1	284610		+	340	11
VLPGVAALDDN	ISTGGGASLELLEGKVLPGVAALDDN____	LEGKVLPGVAALDDN_______________	K	V	L	D	N	-	2	0	1	2	0	0	0	1	0	0	2	0	0	0	1	0	0	0	0	2	0	0	11	0	1082.56	Q8GVE7;R7QAP7	Q8GVE7	446	456	yes	no	2	0.015079	53.775	By matching	1	281500			655	80
SIPILNYAFSTQNQR	______________________________	SIPILNYAFSTQNQRVDGFEYLPGEEQPKI	M	S	I	Q	R	V	1	1	2	0	0	2	0	0	0	2	1	0	0	1	1	2	1	0	1	0	0	0	15	0	1750.9	M5DET7	M5DET7	2	16	yes	yes	2	0.0028882	68.069	By MS/MS	1	277430			503	76
DNIELLR	VLIHNALNINPTVPKDNIELLRAHHAFSMD	NINPTVPKDNIELLRAHHAFSMDMMIPFVA	K	D	N	L	R	A	0	1	1	1	0	0	1	0	0	1	2	0	0	0	0	0	0	0	0	0	0	0	7	0	871.476	R7QPW5	R7QPW5	225	231	yes	yes	2	0.0067541	102.71	By MS/MS	1	277120			100	214
LLNLLGVK	HKAGQVQGQTRQHARLLNLLGVKQLIVGVN	QTRQHARLLNLLGVKQLIVGVNKMDCDLAK	R	L	L	V	K	Q	0	0	1	0	0	0	0	1	0	0	4	1	0	0	0	0	0	0	0	1	0	0	8	0	868.575	R7Q1G0	R7Q1G0	146	153	yes	yes	2	0.012594	74.415	By MS/MS	1	274960			361	82
TLEDQVDALSDQIK	EASQQLNIQKEQALKTLEDQVDALSDQIKL	KTLEDQVDALSDQIKLKLLNGNLL______	K	T	L	I	K	L	1	0	0	3	0	2	1	0	0	1	2	1	0	0	0	1	1	0	0	1	0	0	14	0	1573.78	M5DDJ2	M5DDJ2	140	153	yes	yes	2	0.0038424	47.288	By MS/MS	2	272840			585	66
VFYEEGSADVPVGK	ATRSYEYNDDGFMARVFYEEGSADVPVGKL	RVFYEEGSADVPVGKLMAIIVEEEGDIAAF	R	V	F	G	K	L	1	0	0	1	0	0	2	2	0	0	0	1	0	1	1	1	0	0	1	3	0	0	14	0	1495.72	R7QTN3	R7QTN3	53	66	yes	yes	2	0.00030926	101.95	By MS/MS	1	269860			632	239
DVDAAYVSK	NKRTGSENDFVVLKKDVDAAYVSKVDLESR	FVVLKKDVDAAYVSKVDLESRVDTLTGEVN	K	D	V	S	K	V	2	0	0	2	0	0	0	0	0	0	0	1	0	0	0	1	0	0	1	2	0	0	9	0	966.466	CON__Q7Z794	CON__Q7Z794	274	282	yes	yes	2	0.0078513	70.919	By MS/MS	1	268970		+	110	37
FVSTTYSGVTR	SSGGVKSSGGSSSVRFVSTTYSGVTR____	SSVRFVSTTYSGVTR_______________	R	F	V	T	R	-	0	1	0	0	0	0	0	1	0	0	0	0	0	1	0	2	3	0	1	2	0	0	11	0	1216.61	CON__P04264	CON__P04264	634	644	yes	yes	2	8.0248e-21	129.85	By matching	1	265860		+	178	13
LEGLEDALQK	AEQRGEMALKDAKNKLEGLEDALQKAKQDL	DAKNKLEGLEDALQKAKQDLARLLKEYQEL	K	L	E	Q	K	A	1	0	0	1	0	1	2	1	0	0	3	1	0	0	0	0	0	0	0	0	0	0	10	0	1114.59	CON__P02538;CON__P04259;CON__P48668	CON__P02538	427	436	no	no	2	0.019149	57.96	By MS/MS	1	264640		+	326	8;24;12
AAVASSQPLATSAGLR	MVIVPTPSRRAVYGRAAVASSQPLATSAGL	AVASSQPLATSAGLRALLRGGNAVDAAVTV	R	A	A	L	R	A	5	1	0	0	0	1	0	1	0	0	2	0	0	0	1	3	1	0	0	1	0	0	16	0	1498.81	R7QNT9	R7QNT9	16	31	yes	yes	2	2.4979e-05	62.14	By MS/MS	1	262170			7	206
LDLATDIAR	TDPDYRCDLAIGLGRLDLATDIARNFPSEL	AIGLGRLDLATDIARNFPSELKWRQLADLA	R	L	D	A	R	N	2	1	0	2	0	0	0	0	0	1	2	0	0	0	0	0	1	0	0	0	0	0	9	0	986.54	R7Q5H7	R7Q5H7	656	664	yes	yes	2	0.012591	58.981	By MS/MS	1	261360			322	101
NLVSEIIGR	SERSFIMIKPDGVQRNLVSEIIGRFERRGY	PDGVQRNLVSEIIGRFERRGYKLCGLKMVQ	R	N	L	G	R	F	0	1	1	0	0	0	1	1	0	2	1	0	0	0	0	1	0	0	0	1	0	0	9	0	999.571	R7QFZ7	R7QFZ7	18	26	yes	yes	2	0.0014027	99.802	By MS/MS	1	261100			432	161
LPGLVLQQTQTGGR	DSETRDMLKELDLAKLPGLVLQQTQTGGRG	KLPGLVLQQTQTGGRGRRYERR________	K	L	P	G	R	G	0	1	0	0	0	3	0	3	0	0	3	0	0	0	1	0	2	0	0	1	0	0	14	0	1466.82	R7QCM0	R7QCM0	114	127	yes	yes	2	0.0039902	66.262	By MS/MS	1	261010			370	140
EATVFATLAGDGAR	MQAFKEQYPEHNNNKEATVFATLAGDGARA	KEATVFATLAGDGARAVTELIPSA______	K	E	A	A	R	A	4	1	0	1	0	0	1	2	0	0	1	0	0	1	0	0	2	0	0	1	0	0	14	0	1377.69	R7QPZ3	R7QPZ3	485	498	yes	yes	2	0.0018609	84.658	By MS/MS	1	258330			127	215
SFLTEEDIAASR	GKVIQLQGDQREKVKSFLTEEDIAASRMIK	KVKSFLTEEDIAASRMIKVHGI________	K	S	F	S	R	M	2	1	0	1	0	0	2	0	0	1	1	0	0	1	0	2	1	0	0	0	0	0	12	0	1337.65	R7QJC0	R7QJC0	96	107	yes	yes	2	0.0034143	72.006	By MS/MS	1	256250			488	182
LMLEEQQYK	DFPDYTAEELLAIAKLMLEEQQYKFAPEAD	LLAIAKLMLEEQQYKFAPEADKILLEYAER	K	L	M	Y	K	F	0	0	0	0	0	2	2	0	0	0	2	1	1	0	0	0	0	0	1	0	0	0	9	0	1180.58	M5DET5	M5DET5	215	223	yes	yes	2	0.013536	61.999	By MS/MS	1	255530			365	75
AIFLDLEPTVVDEVR	STFFSETSSGKHIPRAIFLDLEPTVVDEVR	AIFLDLEPTVVDEVRSGTYRQLYHPEQLIT	R	A	I	V	R	S	1	1	0	2	0	0	2	0	0	1	2	0	0	1	1	0	1	0	0	3	0	0	15	0	1714.91	R7QEG0	R7QEG0	65	79	yes	yes	2	0.0029623	44.188	By MS/MS	2	255310			32	153
DSSFNEEVIR	______________________________	VLQVKDSSFNEEVIRSNCPVLVDFWASWCG	K	D	S	I	R	S	0	1	1	1	0	0	2	0	0	1	0	0	0	1	0	2	0	0	0	1	0	0	10	0	1194.55	M5DDH8	M5DDH8	8	17	yes	yes	2	0.0073067	72.607	By MS/MS	1	253040			104	62
LEIAYQQNLPK	SRGGTIVVENTFESRLEIAYQQNLPKIRGM	FESRLEIAYQQNLPKIRGMMFGNP______	R	L	E	P	K	I	1	0	1	0	0	2	1	0	0	1	2	1	0	0	1	0	0	0	1	0	0	0	11	0	1315.71	R7QIA3	R7QIA3	199	209	yes	yes	2	2.9378e-05	64.04	By MS/MS	1	251840			328	174
SLYGLGGSKR	GGLGGACGGAGFGSRSLYGLGGSKRISIGG	GFGSRSLYGLGGSKRISIGGGSCAISGGYG	R	S	L	K	R	I	0	1	0	0	0	0	0	3	0	0	2	1	0	0	0	2	0	0	1	0	0	0	10	1	1036.57	CON__P02538;CON__P04259;CON__P48668	CON__P02538	60	69	no	no	2	1.3665e-47	150.35	By matching	1	249140		+	526	8;24;12
SSDVVAEMIK	EVPPERTLQLLDKIRSSDVVAEMIKYADHA	LDKIRSSDVVAEMIKYADHALEDDDDMRRM	R	S	S	I	K	Y	1	0	0	1	0	0	1	0	0	1	0	1	1	0	0	2	0	0	0	2	0	0	10	0	1077.54	R7QE09	R7QE09	286	295	yes	yes	2	0.00066509	84.213	By MS/MS	1	247660			539	147
VSLAGACGVGGYGSR	SVSRSGGGGGGGFGRVSLAGACGVGGYGSR	VSLAGACGVGGYGSRSLYNLGGSKRISIST	R	V	S	S	R	S	2	1	0	0	1	0	0	5	0	0	1	0	0	0	0	2	0	0	1	2	0	0	15	0	1409.67	CON__P13647	CON__P13647	49	63	yes	yes	2	8.5558e-05	69.451	By MS/MS	1	244060		+	671	19
VSAVDVAEK	EWYAEKGVKLMLGSKVSAVDVAEKIATLED	LMLGSKVSAVDVAEKIATLEDGSTVQASEA	K	V	S	E	K	I	2	0	0	1	0	0	1	0	0	0	0	1	0	0	0	1	0	0	0	3	0	0	9	0	916.487	R7QP71	R7QP71	138	146	yes	yes	2	0.030703	55.37	By MS/MS	1	243350			670	210
LLRDYQELMNVK	DLEEALQQAKEDLARLLRDYQELMNVKLAL	LARLLRDYQELMNVKLALDVEIATYRKLLE	R	L	L	V	K	L	0	1	1	1	0	1	1	0	0	0	3	1	1	0	0	0	0	0	1	1	0	0	12	1	1520.8	CON__P12035;CON__P35908v2;CON__P35908;CON__Q01546;CON__Q5XKE5	CON__P35908v2	459	470	no	no	3	0.00013995	100.38	By MS/MS	1	242950		+	363	23;16;25;32
GALDAELK	LDQLRKQLEQLQGERGALDAELKACRDQEE	EQLQGERGALDAELKACRDQEEEYKSKYEE	R	G	A	L	K	A	2	0	0	1	0	0	1	1	0	0	2	1	0	0	0	0	0	0	0	0	0	0	8	0	815.439	CON__Q8N1N4-2;CON__Q7RTT2	CON__Q8N1N4-2	181	188	yes	no	2	0.00063909	87.323	By matching	1	241870		+	182	35
MGAETYQYLK	MILPVGASNFREAMKMGAETYQYLKKVIKK	REAMKMGAETYQYLKKVIKKKYGLDATSVG	K	M	G	L	K	K	1	0	0	0	0	1	1	1	0	0	1	1	1	0	0	0	1	0	2	0	0	0	10	0	1202.56	R7QG79	R7QG79	186	195	yes	yes	2	0.026849	44.349	By MS/MS	1	237410			398	163
SLYNLGSNK	GACGFRSGAGSFGSRSLYNLGSNKSISISV	GSFGSRSLYNLGSNKSISISVAAGSSRAGG	R	S	L	N	K	S	0	0	2	0	0	0	0	1	0	0	2	1	0	0	0	2	0	0	1	0	0	0	9	0	994.508	CON__Q01546	CON__Q01546	57	65	yes	yes	2	0.00066132	98.033	By matching	1	236770		+	530	25
VVQEPVEIAQEYR	LSGYVEVRYDDTEKRVVQEPVEIAQEYRSF	KRVVQEPVEIAQEYRSFEYSTPWEVFPEGT	R	V	V	Y	R	S	1	1	0	0	0	2	3	0	0	1	0	0	0	0	1	0	0	0	1	3	0	0	13	0	1558.8	R7QLG9	R7QLG9	209	221	yes	yes	2	0.00077159	63.408	By MS/MS	1	235660			686	192
SEIADLNVR	AARSAEYGSSLQSSRSEIADLNVRIQKLRS	SLQSSRSEIADLNVRIQKLRSQILSVKSHC	R	S	E	V	R	I	1	1	1	1	0	0	1	0	0	1	1	0	0	0	0	1	0	0	0	1	0	0	9	0	1015.53	CON__Q6KB66-1	CON__Q6KB66-1	297	305	yes	yes	2	0.0047162	83.265	By MS/MS	1	234860		+	478	34
FFGEITQSLLR	EMVYVETHIERAGTKFFGEITQSLLRNPTA	AGTKFFGEITQSLLRNPTAPGSKNGTGLIQ	K	F	F	L	R	N	0	1	0	0	0	1	1	1	0	1	2	0	0	2	0	1	1	0	0	0	0	0	11	0	1309.7	R7QGF6;Q24LS9	R7QGF6	328	338	yes	no	2	0.00068293	87.308	By MS/MS	1	234580			156	79
TIQQLVVSR	DRVENNWDSVVADLRTIQQLVVSREGMMVN	VVADLRTIQQLVVSREGMMVNITTTGSDFP	R	T	I	S	R	E	0	1	0	0	0	2	0	0	0	1	1	0	0	0	0	1	1	0	0	2	0	0	9	0	1042.61	R7QEU0	R7QEU0	746	754	yes	yes	2	0.0033499	102.06	By MS/MS	1	234410			582	156
MIGFPSSAGSVSPR	EIATYRSLLEGQDAKMIGFPSSAGSVSPRS	KMIGFPSSAGSVSPRSTSVTTTSSASVTTT	K	M	I	P	R	S	1	1	0	0	0	0	0	2	0	1	0	0	1	1	2	4	0	0	0	1	0	0	14	0	1391.69	CON__P13646-1	CON__P13646-1	416	429	yes	yes	2	0.00025426	74.162	By MS/MS	1	234010		+	399	18
GDFGVDVGR	IGETNPLSSNPGTIRGDFGVDVGRNGSDAV	NPGTIRGDFGVDVGRNGSDAVDTATREIGI	R	G	D	G	R	N	0	1	0	2	0	0	0	3	0	0	0	0	0	1	0	0	0	0	0	2	0	0	9	0	920.435	R7QBR9	R7QBR9	106	114	yes	yes	2	0.0087868	78.516	By MS/MS	1	231830			187	133
FDYNLTQR	CSFTAATGSKKWAPRFDYNLTQRAYTAIDN	SKKWAPRFDYNLTQRAYTAIDNEDSLNTGL	R	F	D	Q	R	A	0	1	1	1	0	1	0	0	0	0	1	0	0	1	0	0	1	0	1	0	0	0	8	0	1055.5	R7QNL4	R7QNL4	498	505	yes	yes	2	3.9719e-06	122.13	By MS/MS	1	231260			152	203
GSGSGQSPSSGQHGTGFGR	QHSSGSGQSPGHGQRGSGSGQSPSSGQHGT	GQSPSSGQHGTGFGRSSSSGPYVSGSGYSS	R	G	S	G	R	S	0	1	0	0	0	2	0	7	1	0	0	0	0	1	1	5	1	0	0	0	0	0	19	0	1746.77	CON__Q86YZ3	CON__Q86YZ3	430	448	yes	yes	3	1.8574e-05	39.203	By matching	1	230400		+	231	38
VLYEVLPIGYVIEK	VFCNPASPSAKAKLRVLYEVLPIGYVIEKA	RVLYEVLPIGYVIEKAGGKSSNGAGSVLDI	R	V	L	E	K	A	0	0	0	0	0	0	2	1	0	2	2	1	0	0	1	0	0	0	2	3	0	0	14	0	1633.93	A3QSS3	A3QSS3	310	323	yes	yes	2	0.00092	51.092	By MS/MS	1	230360			659	3
IGYAPVAFVR	FTAQVQILDHPGQLKIGYAPVAFVRTGRSA	PGQLKIGYAPVAFVRTGRSACRIKCINWKM	K	I	G	V	R	T	2	1	0	0	0	0	0	1	0	1	0	0	0	1	1	0	0	0	1	2	0	0	10	0	1091.61	R7Q1G0	R7Q1G0	373	382	yes	yes	2	0.01102	65.038	By MS/MS	1	230270			268	82
SIQLIPSENFTSR	EMFDIIEHEKARQIKSIQLIPSENFTSRAV	IKSIQLIPSENFTSRAVMEAVGSVMTNKYS	K	S	I	S	R	A	0	1	1	0	0	1	1	0	0	2	1	0	0	1	1	3	1	0	0	0	0	0	13	0	1490.77	R7QGY1	R7QGY1	54	66	yes	yes	2	0.029994	36.525	By MS/MS	1	228960			505	167
GSGGLGGACGGAGFGSR	VSRSGFSSVSVSRSRGSGGLGGACGGAGFG	GGLGGACGGAGFGSRSLYGLGGSKRISIGG	R	G	S	S	R	S	2	1	0	0	1	0	0	9	0	0	1	0	0	1	0	2	0	0	0	0	0	0	17	0	1423.63	CON__P02538;CON__P04259;CON__P48668	CON__P02538	43	59	no	no	2	5.6543e-06	53.967	By MS/MS	1	228830		+	230	8;24;12
LYFPSTDGLLR	MAAAPVPSGTEAYSKLYFPSTDGLLRLGDV	AYSKLYFPSTDGLLRLGDVVPNFEANTTHG	K	L	Y	L	R	L	0	1	0	1	0	0	0	1	0	0	3	0	0	1	1	1	1	0	1	0	0	0	11	0	1280.68	R7Q3N0	R7Q3N0	16	26	yes	yes	2	0.023235	49.813	By MS/MS	1	228720			391	90
EAPPAEPAAPPAPEPEPENLTPEEK	EDATMSDAAPQAASREAPPAEPAAPPAPEP	PAPEPEPENLTPEEKKKRDSLAEKDRGTAA	R	E	A	E	K	K	5	0	1	0	0	0	7	0	0	0	1	1	0	0	9	0	1	0	0	0	0	0	25	0	2606.24	R7Q611	R7Q611	91	115	yes	yes	3	0.0041671	18.56	By MS/MS	1	228110			126	106
DTYNSLNVPLAPTVR	GNTNILNERVLDGLRDTYNSLNVPLAPTVR	DTYNSLNVPLAPTVRSIQILEDIIQNELKF	R	D	T	V	R	S	1	1	2	1	0	0	0	0	0	0	2	0	0	0	2	1	2	0	1	2	0	0	15	0	1658.86	M5DDJ8	M5DDJ8	115	129	yes	yes	2	0.00066791	50.284	By MS/MS	1	227720			108	68
TIAEALGPER	NEDLELRLNATRRIKTIAEALGPERTRGEL	TRRIKTIAEALGPERTRGELLPFLADSIDD	K	T	I	E	R	T	2	1	0	0	0	0	2	1	0	1	1	0	0	0	1	0	1	0	0	0	0	0	10	0	1055.56	R7Q7U9	R7Q7U9	143	152	yes	yes	2	2.0213e-07	120.12	By MS/MS	1	226950			576	112
ALSITQGR	WAHNKVKVAPSIQPRALSITQGRAVGVAHY	APSIQPRALSITQGRAVGVAHYLLGGIGTT	R	A	L	G	R	A	1	1	0	0	0	1	0	1	0	1	1	0	0	0	0	1	1	0	0	0	0	0	8	0	844.477	M5DBT1	M5DBT1	718	725	yes	yes	2	0.0041956	85.212	By MS/MS	1	224990			43	47
TKYETELNLR	LLQIDNARLAADDFRTKYETELNLRMSVEA	ADDFRTKYETELNLRMSVEADINGLRRVLD	R	T	K	L	R	M	0	1	1	0	0	0	2	0	0	0	2	1	0	0	0	0	2	0	1	0	0	0	10	1	1265.66	CON__P02533;CON__Q6IFX2	CON__P02533	202	211	yes	no	3	0.001421	69.979	By MS/MS	1	223340		+	584	7
IQDKEGIPPDQQR	LEVEASDNIANVKTKIQDKEGIPPDQQRLI	TKIQDKEGIPPDQQRLIFAGKQLEDDRTLS	K	I	Q	Q	R	L	0	1	0	2	0	3	1	1	0	2	0	1	0	0	2	0	0	0	0	0	0	0	13	1	1522.77	R7QQT8	R7QQT8	64	76	yes	yes	3	0.012677	36.284	By MS/MS	2	223110			282	225
GQTGGDVNVEMDAAPGVDLSR	AYLRKNHEEEMLALRGQTGGDVNVEMDAAP	VNVEMDAAPGVDLSRILNEMRDQYEQMAEK	R	G	Q	S	R	I	2	1	1	3	0	1	1	4	0	0	1	0	1	0	1	1	1	0	0	3	0	0	21	0	2086.96	CON__P08779;CON__Q9Z2K1;CON__Q3ZAW8	CON__P08779	264	284	no	no	2	4.2056e-11	54.09	By MS/MS	1	222210		+	224	15;30
DIDTSSVDPSVVLK	FHAEQGQGAYMIAEKDIDTSSVDPSVVLKG	KDIDTSSVDPSVVLKGKRCNVSDVTDPSKA	K	D	I	L	K	G	0	0	0	3	0	0	0	0	0	1	1	1	0	0	1	3	1	0	0	3	0	0	14	0	1473.76	R7QSW7	R7QSW7	257	270	yes	yes	2	0.0042965	46.706	By MS/MS	1	219840			88	235
VVDLLAPYR	VQLETQPSIFETGIKVVDLLAPYRRGGKIG	FETGIKVVDLLAPYRRGGKIGLFGGAGVGK	K	V	V	Y	R	R	1	1	0	1	0	0	0	0	0	0	2	0	0	0	1	0	0	0	1	2	0	0	9	0	1044.6	M5DES8	M5DES8	136	144	yes	yes	2	0.021617	63.48	By MS/MS	2	217280			682	74
DRLCVPR	NLPSASYLAAFVFTRDRLCVPRDMSAQAGL	LAAFVFTRDRLCVPRDMSAQAGLEYGAALD	R	D	R	P	R	D	0	2	0	1	1	0	0	0	0	0	1	0	0	0	1	0	0	0	0	1	0	0	7	1	914.476	M5DDJ9	M5DDJ9	136	142	yes	yes	2	8.3418e-08	76.847	By MS/MS	1	216630			103	69
VPQVSTPTLVEVSR	EYKFQNALLVRYTKKVPQVSTPTLVEVSRN	KVPQVSTPTLVEVSRNLGKVGSKCCKHPEA	K	V	P	S	R	N	0	1	0	0	0	1	1	0	0	0	1	0	0	0	2	2	2	0	0	4	0	0	14	0	1510.84	CON__P02768-1;CON__P02769	CON__P02768-1	439	452	no	no	2	1.8707e-08	110.86	By MS/MS	1	215450		+	664	10;11
ALEEANADLEQK	QNLNDRLASYLENVRALEEANADLEQKIKG	NVRALEEANADLEQKIKGWYEKFGPGSCRG	R	A	L	Q	K	I	3	0	1	1	0	1	3	0	0	0	2	1	0	0	0	0	0	0	0	0	0	0	12	0	1329.64	CON__Q7Z3Y8	CON__Q7Z3Y8	104	115	yes	yes	2	0.0035616	94.767	By MS/MS	1	215090		+	38	36
YQELQITAGR	AQRSKDEAEALYQTKYQELQITAGRHGDDL	LYQTKYQELQITAGRHGDDLKNSKMEIAEL	K	Y	Q	G	R	H	1	1	0	0	0	2	1	1	0	1	1	0	0	0	0	0	1	0	1	0	0	0	10	0	1177.61	CON__Q7Z794	CON__Q7Z794	361	370	yes	yes	2	6.0769e-05	91.584	By MS/MS	1	213910		+	720	37
DAFLGSFLYEYSR	FAEDKDVCKNYQEAKDAFLGSFLYEYSRRH	AKDAFLGSFLYEYSRRHPEYAVSVLLRLAK	K	D	A	S	R	R	1	1	0	1	0	0	1	1	0	0	2	0	0	2	0	2	0	0	2	0	0	0	13	0	1566.74	CON__P02769	CON__P02769	347	359	yes	yes	2	0.00060728	56.783	By MS/MS	1	213770		+	80	11
DIELVMSQADVSR	EEEDEDLDETGVETKDIELVMSQADVSRAK	TKDIELVMSQADVSRAKAVRALKKSNQDVV	K	D	I	S	R	A	1	1	0	2	0	1	1	0	0	1	1	0	1	0	0	2	0	0	0	2	0	0	13	0	1461.71	R7QQI8	R7QQI8	174	186	yes	yes	2	0.0030973	88.441	By MS/MS	1	212670			89	221
IAEAAVFAR	GDMNKCLDMLISSDRIAEAAVFARTYVPSR	LISSDRIAEAAVFARTYVPSRISPVVDMWR	R	I	A	A	R	T	4	1	0	0	0	0	1	0	0	1	0	0	0	1	0	0	0	0	0	1	0	0	9	0	946.524	R7Q5H7	R7Q5H7	753	761	yes	yes	2	6.5512e-11	124.08	By MS/MS	1	212490			252	101
SAAEEDYSVKPR	MDTVTAKMEAFQINKSAAEEDYSVKPRLDY	INKSAAEEDYSVKPRLDYRTVAAVNGPLVV	K	S	A	P	R	L	2	1	0	1	0	0	2	0	0	0	0	1	0	0	1	2	0	0	1	1	0	0	12	1	1350.64	R7QEW7	R7QEW7	16	27	yes	yes	3	0.0016404	54.7	By MS/MS	1	211450			471	158
YLASELGPDGVR	NVMGVAKAALEASVRYLASELGPDGVRVNA	SVRYLASELGPDGVRVNAVSAGPIRTLASS	R	Y	L	V	R	V	1	1	0	1	0	0	1	2	0	0	2	0	0	0	1	1	0	0	1	1	0	0	12	0	1275.65	R7QJU3	R7QJU3	178	189	yes	yes	2	0.0032785	70.028	By MS/MS	1	211380			711	188
ANEVAEIVFAPQQPFVVEGFK	KETGGAKVENPDYIKANEVAEIVFAPQQPF	IVFAPQQPFVVEGFKKCEGLGRVAIMEGNT	K	A	N	F	K	K	3	0	1	0	0	2	3	1	0	1	0	1	0	3	2	0	0	0	0	4	0	0	21	0	2318.19	R7Q1G0	R7Q1G0	414	434	yes	yes	3	0.033674	14.46	By matching	1	209550			45	82
AQALLAEK	WEEQFIAMTRLDQSRAQALLAEKAGADVKD	TRLDQSRAQALLAEKAGADVKDVDRVIIWG	R	A	Q	E	K	A	3	0	0	0	0	1	1	0	0	0	2	1	0	0	0	0	0	0	0	0	0	0	8	0	842.486	R7QJD2	R7QJD2	190	197	yes	yes	2	0.0118	74.92	By matching	1	208920			51	183
SLEEAEAYSR	IVEEVKAQYDAVAARSLEEAEAYSRSQLEE	AVAARSLEEAEAYSRSQLEEQAARSAEYGS	R	S	L	S	R	S	2	1	0	0	0	0	3	0	0	0	1	0	0	0	0	2	0	0	1	0	0	0	10	0	1153.53	CON__Q6KB66-1;CON__Q0VBK2	CON__Q6KB66-1	266	275	yes	no	2	1.1246e-35	142.92	By MS/MS	1	208750		+	517	34
SMIELSR	NAILREIDVSHPAAKSMIELSRTQDEEVGD	DVSHPAAKSMIELSRTQDEEVGDGTTSVTV	K	S	M	S	R	T	0	1	0	0	0	0	1	0	0	1	1	0	1	0	0	2	0	0	0	0	0	0	7	0	834.427	R7Q4R4	R7Q4R4	77	83	yes	yes	2	0.035181	62.714	By matching	1	208380			531	96
QTAGDVSVYAPGLR	GNIKYEQYTDPETTKQTAGDVSVYAPGLRN	KQTAGDVSVYAPGLRNPFGITLLTNGEVWA	K	Q	T	L	R	N	2	1	0	1	0	1	0	2	0	0	1	0	0	0	1	1	1	0	1	2	0	0	14	0	1432.73	R7Q429	R7Q429	745	758	yes	yes	2	0.0076424	42.743	By MS/MS	1	207650			461	93
LVYQDADGNEVK	GDFGDGKTVSLSVKRLVYQDADGNEVKGVC	VKRLVYQDADGNEVKGVCSNHLCDLKAGDD	R	L	V	V	K	G	1	0	1	2	0	1	1	1	0	0	1	1	0	0	0	0	0	0	1	2	0	0	12	0	1349.65	R7QQ06	R7QQ06	144	155	yes	yes	2	0.0095289	50.284	By MS/MS	1	207490			390	216
TTPSVVAFAPDGEK	EGKTPRVIENAEGVRTTPSVVAFAPDGEKL	RTTPSVVAFAPDGEKLVGIPARRQAVTNPA	R	T	T	E	K	L	2	0	0	1	0	0	1	1	0	0	0	1	0	1	2	1	2	0	0	2	0	0	14	0	1417.71	R7QSH2	R7QSH2	17	30	yes	yes	2	0.00091007	63.624	By MS/MS	1	207310			611	232
ILTATVDNANVLLQIDNAR	DYSPYFKTIEDLRNKILTATVDNANVLLQI	TVDNANVLLQIDNARLAADDFRTKYETELN	K	I	L	A	R	L	3	1	3	2	0	1	0	0	0	2	3	0	0	0	0	0	2	0	0	2	0	0	19	0	2053.12	CON__P02533	CON__P02533	176	194	yes	yes	3	1.2448e-09	68.653	By MS/MS	1	205460		+	277	7
RVLDELTLTK	VALRQSVEADINGLRRVLDELTLTKADLEM	INGLRRVLDELTLTKADLEMQIESLTEELA	R	R	V	T	K	A	0	1	0	1	0	0	1	0	0	0	3	1	0	0	0	0	2	0	0	1	0	0	10	1	1186.69	CON__P13645	CON__P13645	257	266	yes	yes	2	2.5877e-05	100.48	By MS/MS	1	204790		+	470	17
KVPQVSTPTLVEVSR	GEYKFQNALLVRYTKKVPQVSTPTLVEVSR	KVPQVSTPTLVEVSRNLGKVGSKCCKHPEA	K	K	V	S	R	N	0	1	0	0	0	1	1	0	0	0	1	1	0	0	2	2	2	0	0	4	0	0	15	1	1638.93	CON__P02768-1;CON__P02769	CON__P02768-1	438	452	no	no	3	8.2923e-13	112.5	By MS/MS	1	204670		+	301	10;11
TIEELRDK	QSPASPERDYSPYYKTIEELRDKILTATIE	DYSPYYKTIEELRDKILTATIENNRVILEI	K	T	I	D	K	I	0	1	0	1	0	0	2	0	0	1	1	1	0	0	0	0	1	0	0	0	0	0	8	1	1002.53	CON__P13646-1	CON__P13646-1	158	165	no	no	2	0.0059562	112.84	By matching	1	203370		+	580	18
QVDLLSAEQMR	NLEPLLENYIGDLRRQVDLLSAEQMRQNAE	DLRRQVDLLSAEQMRQNAEVRSMQDVVEDY	R	Q	V	M	R	Q	1	1	0	1	0	2	1	0	0	0	2	0	1	0	0	1	0	0	0	1	0	0	11	0	1288.64	CON__Q7Z794	CON__Q7Z794	225	235	yes	yes	2	0.0075073	53.756	By MS/MS	1	200840		+	464	37
LTADDFR	TTSNAHVVLQNDNARLTADDFRLKFENELA	VLQNDNARLTADDFRLKFENELALHQSVEA	R	L	T	F	R	L	1	1	0	2	0	0	0	0	0	0	1	0	0	1	0	0	1	0	0	0	0	0	7	0	836.403	CON__Q7Z3Y8;CON__Q7Z3Z0;CON__Q7Z3Y9	CON__Q7Z3Y8	168	174	yes	no	2	0.010591	79.116	By MS/MS	1	200220		+	379	36
FASFIDKVR	VKAQEREQIKTLNNKFASFIDKVRFLEQQN	KTLNNKFASFIDKVRFLEQQNQVLQTKWEL	K	F	A	V	R	F	1	1	0	1	0	0	0	0	0	1	0	1	0	2	0	1	0	0	0	1	0	0	9	1	1081.59	CON__P12035;CON__Q9DCV7;CON__Q3KNV1;CON__P08729;CON__P35908v2;CON__P35908;CON__Q01546;CON__Q9NSB2;CON__Q6ISB0;CON__Q3TTY5;CON__P02538;CON__P04259;CON__P05787;CON__P13647;CON__P48668;CON__Q5XKE5;CON__Q5XQN5;CON__Q8VED5;CON__Q922U2;CON__Q7Z794;CON__Q32MB2;CON__Q9R0H5;CON__Q8BGZ7	CON__P35908v2	189	197	no	no	2	0.0044606	60.436	By MS/MS	1	199380		+	150	23;8;24;12;19;33;41;16;25;39;32;29;37;40;14;43;27
TAASEADAEIAQYR	TLVEQARKERDVRLKTAASEADAEIAQYRA	KTAASEADAEIAQYRAAKEDEYQAQVKKYV	K	T	A	Y	R	A	5	1	0	1	0	1	2	0	0	1	0	0	0	0	0	1	1	0	1	0	0	0	14	0	1494.7	R7QDH3	R7QDH3	36	49	yes	yes	2	0.00065783	63.408	By MS/MS	1	198490			561	144
SLDLDSIIDAVR	HISDTNVILSMDNNRSLDLDSIIDAVRTQY	NNRSLDLDSIIDAVRTQYELIAQRSKDEAE	R	S	L	V	R	T	1	1	0	3	0	0	0	0	0	2	2	0	0	0	0	2	0	0	0	1	0	0	12	0	1315.7	CON__Q7Z794	CON__Q7Z794	328	339	no	no	2	1.8877e-07	64.297	By matching	1	198060		+	516	37
ADELYLLR	IRPKSAKYVSIDAYKADELYLLRVESDGTH	VSIDAYKADELYLLRVESDGTHRPMKYDTD	K	A	D	L	R	V	1	1	0	1	0	0	1	0	0	0	3	0	0	0	0	0	0	0	1	0	0	0	8	0	991.534	R7Q3Q0	R7Q3Q0	201	208	yes	yes	2	5.6692e-93	116.54	By MS/MS	2	197390			10	91
SSGSSYPSLLQCLK	AAGTECLISGWGNTKSSGSSYPSLLQCLKA	KSSGSSYPSLLQCLKAPVLSDSSCKSSYPG	K	S	S	L	K	A	0	0	0	0	1	1	0	1	0	0	3	1	0	0	1	5	0	0	1	0	0	0	14	0	1525.74	CON__P00761	CON__P00761	134	147	yes	yes	2	0.0087162	41.54	By MS/MS	1	197390		+	540	6
LNDLEDALQQAKEDLAR	AEQRGENALKDAKNKLNDLEDALQQAKEDL	DLEDALQQAKEDLARLLRDYQELMNTKLAL	K	L	N	A	R	L	3	1	1	3	0	2	2	0	0	0	4	1	0	0	0	0	0	0	0	0	0	0	17	1	1940.98	CON__P04264	CON__P04264	444	460	yes	yes	3	2.1327e-06	54.234	By MS/MS	1	196630		+	367	13
SYATFKPEGSRY	VRTEDVGRNQRYCFRSYATFKPEGSRY___	CFRSYATFKPEGSRY_______________	R	S	Y	R	Y	-	1	1	0	0	0	0	1	1	0	0	0	1	0	1	1	2	1	0	2	0	0	0	12	2	1404.67	M5DD36	M5DD36	127	138	yes	yes	3	0.026857	39.266	By MS/MS	1	196390			551	54
FELSGIPPAPR	EGERTRTKDNNILGKFELSGIPPAPRGVPQ	ILGKFELSGIPPAPRGVPQIEVTFDIDANG	K	F	E	P	R	G	1	1	0	0	0	0	1	1	0	1	1	0	0	1	3	1	0	0	0	0	0	0	11	0	1182.64	R7Q5A8	R7Q5A8	467	477	yes	yes	2	0.0039863	66.692	By MS/MS	1	195770			153	99
TQYEEIAQR	NNRCLDLGSIIAEVRTQYEEIAQRSKSEAE	IIAEVRTQYEEIAQRSKSEAEALYQTKLGE	R	T	Q	Q	R	S	1	1	0	0	0	2	2	0	0	1	0	0	0	0	0	0	1	0	1	0	0	0	9	0	1136.55	CON__Q01546	CON__Q01546	359	367	yes	yes	2	0.014017	66.621	By MS/MS	1	194870		+	604	25
GINETVVPNVK	______________________________	QFIKGINETVVPNVKLTRSRDGSNGTATFR	K	G	I	V	K	L	0	0	2	0	0	0	1	1	0	1	0	1	0	0	1	0	1	0	0	3	0	0	11	0	1168.65	M5DDE0	M5DDE0	9	19	yes	yes	2	0.00073346	84.213	By MS/MS	1	192060			215	59
VFQVTDGAIEMAVQK	DGGEGQDEIFKETNKVFQVTDGAIEMAVQK	VFQVTDGAIEMAVQKIDAANGEMAGVFVSE	K	V	F	Q	K	I	2	0	0	1	0	2	1	1	0	1	0	1	1	1	0	0	1	0	0	3	0	0	15	0	1634.83	R7Q5Y6	R7Q5Y6	187	201	yes	yes	2	5.4413e-05	55.452	By MS/MS	1	190800			631	105
TPTTIALTR	IETAASYAVGLESRKTPTTIALTRQKTTIL	GLESRKTPTTIALTRQKTTILEGGSFEGAK	K	T	P	T	R	Q	1	1	0	0	0	0	0	0	0	1	1	0	0	0	1	0	4	0	0	0	0	0	9	0	972.56	R7QMU3	R7QMU3	521	529	yes	yes	2	0.021949	64.04	By MS/MS	1	189760			603	198
VVDALGNPIDGK	GAIVDVPVGSGMLGRVVDALGNPIDGKGPI	LGRVVDALGNPIDGKGPIQNVTRERVEVKA	R	V	V	G	K	G	1	0	1	2	0	0	0	2	0	1	1	1	0	0	1	0	0	0	0	2	0	0	12	0	1196.64	R7QMR3	R7QMR3	144	155	yes	yes	2	0.016583	45.879	By MS/MS	1	189190			680	197
AGISNLTGLEDGGGSVNVQGEEQK	SIQLACKKISSLVQRAGISNLTGLEDGGGS	EDGGGSVNVQGEEQKKLDVLSNEVLKNALR	R	A	G	Q	K	K	1	0	2	1	0	2	3	6	0	1	2	1	0	0	0	2	1	0	0	2	0	0	24	0	2358.13	R7Q4Q2	R7Q4Q2	103	126	yes	yes	3	0.0057721	19.21	By MS/MS	1	189140			29	95
SLDEGVGLVK	MLRRLFEGKKIRAFKSLDEGVGLVKAEEWE	IRAFKSLDEGVGLVKAEEWEPIVPIQPHSE	K	S	L	V	K	A	0	0	0	1	0	0	1	2	0	0	2	1	0	0	0	1	0	0	0	2	0	0	10	0	1015.55	R7QMJ0	R7QMJ0	367	376	yes	yes	2	0.0050699	70.919	By MS/MS	1	187610			514	196
SKDEAEALYQTK	IIDAVRTQYELIAQRSKDEAEALYQTKYQE	AQRSKDEAEALYQTKYQELQITAGRHGDDL	R	S	K	T	K	Y	2	0	0	1	0	1	2	0	0	0	1	2	0	0	0	1	1	0	1	0	0	0	12	1	1381.67	CON__Q7Z794	CON__Q7Z794	349	360	no	no	3	0.005638	47.712	By matching	1	187310		+	510	37
SDQSRLDSELK	ESFINNLRRRVDQLKSDQSRLDSELKNMQD	DQLKSDQSRLDSELKNMQDMVEDYRNKYED	K	S	D	L	K	N	0	1	0	2	0	1	1	0	0	0	2	1	0	0	0	3	0	0	0	0	0	0	11	1	1276.63	CON__P04264;CON__ENSEMBL:ENSBTAP00000038253	CON__P04264	247	257	no	no	2;3	0.00023121	69.01	By MS/MS	1	185940		+	477	13;5
AAEDPEFETFYTK	ALNLRAYDFVSQELRAAEDPEFETFYTKNI	LRAAEDPEFETFYTKNILLNEGIRAWMAAQ	R	A	A	T	K	N	2	0	0	1	0	0	3	0	0	0	0	1	0	2	1	0	2	0	1	0	0	0	13	0	1546.68	Q52W50;M5DDD2	Q52W50	240	252	yes	no	2	0.0098936	45.973	By MS/MS	1	184030			4	58
GALSNVLR	WKKIAANEGMGAFFKGALSNVLRGAGGALV	GMGAFFKGALSNVLRGAGGALVLVMYDELK	K	G	A	L	R	G	1	1	1	0	0	0	0	1	0	0	2	0	0	0	0	1	0	0	0	1	0	0	8	0	828.482	E6Y2P2	E6Y2P2	321	328	yes	yes	2	0.029299	67.169	By MS/MS	1	180700			184	44
LAQAYYESTR	NKKIDFTEFLLMVFKLAQAYYESTRKENLP	LMVFKLAQAYYESTRKENLPISGHKHRKHS	K	L	A	T	R	K	2	1	0	0	0	1	1	0	0	0	1	0	0	0	0	1	1	0	2	0	0	0	10	0	1200.58	CON__P20930	CON__P20930	81	90	yes	yes	2	0.0038457	80.239	By matching	1	179310		+	311	21
FLLGETDER	SYQLPDSKGFGSALRFLLGETDERRQQRRD	FGSALRFLLGETDERRQQRRDEVLGANVKD	R	F	L	E	R	R	0	1	0	1	0	0	2	1	0	0	2	0	0	1	0	0	1	0	0	0	0	0	9	0	1078.53	R7QEU0	R7QEU0	931	939	yes	yes	2	0.029588	60.91	By MS/MS	1	179020			164	156
SAEYGSSLQSSR	AEAYSRSQLEEQAARSAEYGSSLQSSRSEI	AARSAEYGSSLQSSRSEIADLNVRIQKLRS	R	S	A	S	R	S	1	1	0	0	0	1	1	1	0	0	1	0	0	0	0	5	0	0	1	0	0	0	12	0	1270.58	CON__Q6KB66-1	CON__Q6KB66-1	285	296	yes	yes	2	0.0003048	80.763	By MS/MS	1	178430		+	474	34
VSSSEVALLTK	IEIMSNVELFKEGDKVSSSEVALLTKMKIK	EGDKVSSSEVALLTKMKIKPFSYGLVFKQV	K	V	S	T	K	M	1	0	0	0	0	0	1	0	0	0	2	1	0	0	0	3	1	0	0	2	0	0	11	0	1132.63	R7QPF2	R7QPF2	180	190	yes	yes	2	0.006095	64.04	By MS/MS	1	178000			675	213
DYSQYYR	KIRDWYQRQAPGPARDYSQYYRTIEELQNK	RQAPGPARDYSQYYRTIEELQNKILTATVD	R	D	Y	Y	R	T	0	1	0	1	0	1	0	0	0	0	0	0	0	0	0	1	0	0	3	0	0	0	7	0	993.419	CON__Q04695	CON__Q04695	130	136	yes	yes	2	0.00040722	97.068	By matching	1	177120		+	121	26
AAGAIADQAMDVLGK	PERGIDQSDVLEKYKAAGAIADQAMDVLGK	AAGAIADQAMDVLGKAAYAGMAVRTMCQLG	K	A	A	G	K	A	5	0	0	2	0	1	0	2	0	1	1	1	1	0	0	0	0	0	0	1	0	0	15	0	1429.72	R7QNK4	R7QNK4	24	38	yes	yes	2	4.2493e-05	61.435	By MS/MS	1	176640			6	202
VLVTTDLLAR	ERDTIMREFRTGSSRVLVTTDLLARGIDVQ	TGSSRVLVTTDLLARGIDVQQVSLVINYDL	R	V	L	A	R	G	1	1	0	1	0	0	0	0	0	0	3	0	0	0	0	0	2	0	0	2	0	0	10	0	1099.66	R7QA60	R7QA60	347	356	yes	yes	2	0.018358	58.981	By MS/MS	1	174620			657	123
GANMQLLDEAER	FVGCTANEACTVVLRGANMQLLDEAERSLH	VLRGANMQLLDEAERSLHDALCVLSQTVGE	R	G	A	E	R	S	2	1	1	1	0	1	2	1	0	0	2	0	1	0	0	0	0	0	0	0	0	0	12	0	1345.63	R7QBC2	R7QBC2	380	391	yes	yes	2	0.0016932	70.942	By MS/MS	1	172930			185	129
TASISTIAQAEQQDR	KASGGSPVARPQLYRTASISTIAQAEQQDR	TASISTIAQAEQQDRFLQLGELNELVAFLN	R	T	A	D	R	F	3	1	0	1	0	3	1	0	0	2	0	0	0	0	0	2	2	0	0	0	0	0	15	0	1617.8	M5DBU8	M5DBU8	19	33	yes	yes	2	0.0022096	72.937	By MS/MS	1	172370			565	49
MSVEADINGLR	ADDFRTKYETELNLRMSVEADINGLRRVLD	LNLRMSVEADINGLRRVLDELTLARADLEM	R	M	S	L	R	R	1	1	1	1	0	0	1	1	0	1	1	0	1	0	0	1	0	0	0	1	0	0	11	0	1203.59	CON__P02533;CON__Q6IFX2	CON__P02533	212	222	no	no	2	0.0031188	73.985	By MS/MS	1	171070		+	410	7
LEGSVDSIK	EVDVFKRIVTDSKDRLEGSVDSIKIKSWDD	TDSKDRLEGSVDSIKIKSWDDIRGQLRLQN	R	L	E	I	K	I	0	0	0	1	0	0	1	1	0	1	1	1	0	0	0	2	0	0	0	1	0	0	9	0	946.497	R7QKC0	R7QKC0	181	189	yes	yes	2	0.033158	59.245	By MS/MS	1	170130			327	190
DSSLSTYMSSR	WSANMERIMKAQALRDSSLSTYMSSRKTME	QALRDSSLSTYMSSRKTMEINPTNAIITEL	R	D	S	S	R	K	0	1	0	1	0	0	0	0	0	0	1	0	1	0	0	5	1	0	1	0	0	0	11	0	1232.53	R7QCX9	R7QCX9	628	638	yes	yes	2	0.0066676	54.608	By MS/MS	1	168040			105	142
TEAESWYQTK	AEVKAQYEEIANRSRTEAESWYQTKYEELQ	ANRSRTEAESWYQTKYEELQQTAGRHGDDL	R	T	E	T	K	Y	1	0	0	0	0	1	2	0	0	0	0	1	0	0	0	1	2	1	1	0	0	0	10	0	1241.56	CON__P13647;CON__Q5XQN5;CON__Q922U2	CON__P13647	355	364	no	no	2	0.0032624	80.688	By MS/MS	1	167430		+	567	19;33;41
ANIGIAMGIAGSDVSK	AVTGDGVNDSPALKKANIGIAMGIAGSDVS	NIGIAMGIAGSDVSKEAADMILLDDNFASI	K	A	N	S	K	E	3	0	1	1	0	0	0	3	0	3	0	1	1	0	0	2	0	0	0	1	0	0	16	0	1502.78	R7QIT7	R7QIT7	735	750	yes	yes	2	0.00012465	65.574	By MS/MS	1	167230			46	177
SEVTIQVR	______________________________	______________________________	M	S	E	V	R	T	0	1	0	0	0	1	1	0	0	1	0	0	0	0	0	1	1	0	0	2	0	0	8	0	930.513	R7QEE6	R7QEE6	2	9	yes	yes	2	0.0089945	85.212	By MS/MS	1	167190			485	152
IEIDPQFQVVR	IQEVTINQNLLTPLKIEIDPQFQVVRTQET	TPLKIEIDPQFQVVRTQETQEIRTLNNQFA	K	I	E	V	R	T	0	1	0	1	0	2	1	0	0	2	0	0	0	1	1	0	0	0	0	2	0	0	11	0	1342.72	CON__Q8N1N4-2;CON__Q7RTT2	CON__Q8N1N4-2	98	108	yes	no	2	0.0031183	92.062	By MS/MS	1	164800		+	261	35
ISIFGVGGASSPFTAGVQTSGK	FSPLAASAKSGDSPKISIFGVGGASSPFTA	GASSPFTAGVQTSGKVLYKTFGDAEVDVFK	K	I	S	G	K	V	2	0	0	0	0	1	0	5	0	2	0	1	0	2	1	4	2	0	0	2	0	0	22	0	2067.06	R7QKC0	R7QKC0	135	156	yes	yes	2	0.0034153	31.389	By MS/MS	1	163170			286	190
GFGDINYAMLVGASPR	FPLLSSVTATSDLNKGFGDINYAMLVGASP	FGDINYAMLVGASPRGPGMERSDLMAANAK	K	G	F	P	R	G	2	1	1	1	0	0	0	3	0	1	1	0	1	1	1	1	0	0	1	1	0	0	16	0	1666.81	R7QJD2	R7QJD2	104	119	yes	yes	2	0.00045824	42.041	By MS/MS	1	162580			191	183
ELAQQIQK	TQVHKVQALILAPTRELAQQIQKVVVALGD	LILAPTRELAQQIQKVVVALGDYMGLHCHI	R	E	L	Q	K	V	1	0	0	0	0	3	1	0	0	1	1	1	0	0	0	0	0	0	0	0	0	0	8	0	956.529	R7QA60	R7QA60	133	140	yes	yes	2	0.023797	68.422	By matching	1	162010			134	123
IDDIVSGLSK	QTMKTAVEAAGMLLRIDDIVSGLSKRKDAG	GMLLRIDDIVSGLSKRKDAGGAQGGAPEEE	R	I	D	S	K	R	0	0	0	2	0	0	0	1	0	2	1	1	0	0	0	2	0	0	0	1	0	0	10	0	1045.57	R7Q4R4	R7Q4R4	523	532	yes	yes	2	0.010459	65.305	By MS/MS	1	161620			256	96
RFPTLPAANFPNTEK	VEYNAIFGSNIVPYRRFPTLPAANFPNTEK	RFPTLPAANFPNTEKLYNALTKQNEIIVVP	R	R	F	E	K	L	2	1	2	0	0	0	1	0	0	0	1	1	0	2	3	0	2	0	0	0	0	0	15	1	1701.88	M5DBU8	M5DBU8	849	863	yes	yes	3	0.0050864	38.028	By MS/MS	1	161430			467	49
SGQLTDVVAIPTSVR	STAYFAVERLGEKLKSGQLTDVVAIPTSVR	SGQLTDVVAIPTSVRTRDQAVALDIPLVSL	K	S	G	V	R	T	1	1	0	1	0	1	0	1	0	1	1	0	0	0	1	2	2	0	0	3	0	0	15	0	1541.84	R7QCR5	R7QCR5	42	56	yes	yes	2	6.7879e-05	60.49	By MS/MS	1	158350			502	141
FETAVANLR	MTTWLHDADPLLPLKFETAVANLRSRLERN	PLLPLKFETAVANLRSRLERNEPVFQECVS	K	F	E	L	R	S	2	1	1	0	0	0	1	0	0	0	1	0	0	1	0	0	1	0	0	1	0	0	9	0	1019.54	R7QEU0	R7QEU0	440	448	yes	yes	2	0.023409	63.565	By MS/MS	1	157470			155	156
VIQLQGDQR	FCCNGCVVDNKELGKVIQLQGDQREKVKSF	NKELGKVIQLQGDQREKVKSFLTEEDIAAS	K	V	I	Q	R	E	0	1	0	1	0	3	0	1	0	1	1	0	0	0	0	0	0	0	0	1	0	0	9	0	1055.57	R7QJC0	R7QJC0	83	91	yes	yes	2	0.010561	75.378	By MS/MS	1	157260			645	182
LLLQTQDANPLIK	GGISKTLVAPIERVKLLLQTQDANPLIKSG	VKLLLQTQDANPLIKSGEVPRYTGIGNCFT	K	L	L	I	K	S	1	0	1	1	0	2	0	0	0	1	4	1	0	0	1	0	1	0	0	0	0	0	13	0	1465.85	E6Y2P2	E6Y2P2	83	95	yes	yes	2	0.016973	42.001	By MS/MS	1	157180			360	44
ALVFVDNHDNQR	LKNWGEGWGFMPSDRALVFVDNHDNQRGHG	SDRALVFVDNHDNQRGHGAGGASILTFWDA	R	A	L	Q	R	G	1	1	2	2	0	1	0	0	1	0	1	0	0	1	0	0	0	0	0	2	0	0	12	0	1426.7	CON__Q3MHH8	CON__Q3MHH8	307	318	yes	yes	3	0.0095773	39.917	By MS/MS	1	156600		+	44	28
DAETWFLSK	EMRDQYEQMAEKNRRDAETWFLSKTEELNK	AEKNRRDAETWFLSKTEELNKEVASNSELV	R	D	A	S	K	T	1	0	0	1	0	0	1	0	0	0	1	1	0	1	0	1	1	1	0	0	0	0	9	0	1095.52	CON__P08779	CON__P08779	303	311	yes	yes	2	0.009742	76.827	By MS/MS	1	155970		+	79	15
DTVALPGFAK	TASYAYHAIWAYFDKDTVALPGFAKYFAEQ	AYFDKDTVALPGFAKYFAEQSEEERTHAAE	K	D	T	A	K	Y	2	0	0	1	0	0	0	1	0	0	1	1	0	1	1	0	1	0	0	1	0	0	10	0	1017.55	R7QG34	R7QG34	115	124	yes	yes	2	0.03154	51.854	By MS/MS	1	155300			107	162
LALDLEIATYR	LARLLRDYQELMNTKLALDLEIATYRTLLE	MNTKLALDLEIATYRTLLEGEESRMSGECA	K	L	A	Y	R	T	2	1	0	1	0	0	1	0	0	1	3	0	0	0	0	0	1	0	1	0	0	0	11	0	1276.7	CON__P04264	CON__P04264	473	483	yes	yes	2	0.018749	51.927	By MS/MS	1	154500		+	309	13
DGEAFGVR	DTYSIRGLPTFAVFKDGEAFGVREGAMGKP	PTFAVFKDGEAFGVREGAMGKPALEDYILK	K	D	G	V	R	E	1	1	0	1	0	0	1	2	0	0	0	0	0	1	0	0	0	0	0	1	0	0	8	0	849.398	R7QJF9	R7QJF9	133	140	yes	yes	2	2.3421e-05	117.16	By MS/MS	1	153120			85	184
ALAVEAFAR	AHAVDEVAKKTPGKKALAVEAFARALRALP	KTPGKKALAVEAFARALRALPEIIASNAGY	K	A	L	A	R	A	4	1	0	0	0	0	1	0	0	0	1	0	0	1	0	0	0	0	0	1	0	0	9	0	946.524	R7QBC2	R7QBC2	436	444	yes	yes	2	0.00044256	86.833	By MS/MS	1	151980			37	129
LGEILRPLNSEYGK	______________________________	RLGEILRPLNSEYGKVAPGWGTTPIMAIFM	R	L	G	G	K	V	0	1	1	0	0	0	2	2	0	1	3	1	0	0	1	1	0	0	1	0	0	0	14	1	1587.86	M5DER5	M5DER5	7	20	yes	yes	3	0.00093559	49.31	By MS/MS	1	151730			338	71
YENELALR	EIDNARLAVDDFRLKYENELALRQSVEADI	VDDFRLKYENELALRQSVEADINGLRRVLD	K	Y	E	L	R	Q	1	1	1	0	0	0	2	0	0	0	2	0	0	0	0	0	0	0	1	0	0	0	8	0	1006.51	CON__P13646-1	CON__P13646-1	194	201	no	no	2	9.2784e-45	153.08	By MS/MS	1	151090		+	703	18
SGDFVIPVK	VAVVASVGPDVKSVKSGDFVIPVKTSAGTW	DVKSVKSGDFVIPVKTSAGTWCETGSISES	K	S	G	V	K	T	0	0	0	1	0	0	0	1	0	1	0	1	0	1	1	1	0	0	0	2	0	0	9	0	960.528	R7Q754	R7Q754	117	125	yes	yes	2	0.010292	75.854	By MS/MS	1	148520			492	110
LAEMPADSGYPAYLAAR	STSRWAEALREISGRLAEMPADSGYPAYLA	EMPADSGYPAYLAARLASFYERAGKVTCIG	R	L	A	A	R	L	5	1	0	1	0	0	1	1	0	0	2	0	1	0	2	1	0	0	2	0	0	0	17	0	1794.86	R7QQQ3	R7QQQ3	361	377	yes	yes	2	0.00022248	42.556	By MS/MS	1	148170			307	222
GSVDLTEETIKEFR	______________________________	RGSVDLTEETIKEFREAFSLFDKDGDGSIS	R	G	S	F	R	E	0	1	0	1	0	0	3	1	0	1	1	1	0	1	0	1	2	0	0	1	0	0	14	1	1622.82	R7QJB2	R7QJB2	4	17	yes	yes	3	0.0011563	48.625	By MS/MS	1	147500			239	181
SDISAAIQK	AWAQTEEAKRRTLQRSDISAAIQKTDIFDF	RRTLQRSDISAAIQKTDIFDFLIDIVPRDD	R	S	D	Q	K	T	2	0	0	1	0	1	0	0	0	2	0	1	0	0	0	2	0	0	0	0	0	0	9	0	931.497	R7QN00	R7QN00	213	221	yes	yes	2	0.0029021	101.54	By MS/MS	1	143840			476	199
NQILNLTTDNANILLQIDNAR	PRDYSKYYKTIDDLKNQILNLTTDNANILL	TTDNANILLQIDNARLAADDFRLKYENEVA	K	N	Q	A	R	L	2	1	5	2	0	2	0	0	0	3	4	0	0	0	0	0	2	0	0	0	0	0	21	0	2366.26	CON__P13645	CON__P13645	208	228	yes	yes	3	0.0026766	29.384	By MS/MS	1	142540		+	436	17
TGEEDEEVVFK	KEYEPVVRLAEVETKTGEEDEEVVFKMRSK	VETKTGEEDEEVVFKMRSKLFRFNKEQKEW	K	T	G	F	K	M	0	0	0	1	0	0	4	1	0	0	0	1	0	1	0	0	1	0	0	2	0	0	11	0	1280.58	R7QK89	R7QK89	44	54	yes	yes	2	0.0050559	65.347	By MS/MS	1	142160			574	189
EKPTYGEAVEVGPGR	QATTTGGLILSSTAKEKPTYGEAVEVGPGR	EKPTYGEAVEVGPGRHFGNGVKIPMAVNKG	K	E	K	G	R	H	1	1	0	0	0	0	3	3	0	0	0	1	0	0	2	0	1	0	1	2	0	0	15	1	1587.79	R7QHL2	R7QHL2	80	94	yes	yes	3	0.004797	37.555	By MS/MS	1	141700			133	172
SPTGAGTVLLR	KAGGECLTFDQLAVRSPTGAGTVLLRGRRH	LAVRSPTGAGTVLLRGRRHAREVYKHFFGV	R	S	P	L	R	G	1	1	0	0	0	0	0	2	0	0	2	0	0	0	1	1	2	0	0	1	0	0	11	0	1070.61	R7QBF3	R7QBF3	129	139	yes	yes	2	0.0067504	63.216	By MS/MS	1	140580			534	130
DLEVGPALSETEALAK	QLIDQTVPSSIRNNRDLEVGPALSETEALA	LEVGPALSETEALAKLKAMASKNKLYQNHI	R	D	L	A	K	L	3	0	0	1	0	0	3	1	0	0	3	1	0	0	1	1	1	0	0	1	0	0	16	0	1641.85	R7QEK7;R7QUS8;R7QRK5;R7QJA8	R7QEK7	113	128	yes	no	2	0.00022189	45.077	By MS/MS	1	140570			94	154
VYIEPLTTEVLEK	SNPATIMTDPETADRVYIEPLTTEVLEKII	DRVYIEPLTTEVLEKIIIIEKPDALLPTMG	R	V	Y	E	K	I	0	0	0	0	0	0	3	0	0	1	2	1	0	0	1	0	2	0	1	2	0	0	13	0	1532.83	R7Q0H8	R7Q0H8	89	101	yes	yes	2	0.031617	35.959	By MS/MS	1	140520			688	81
LGYTIGDR	PSPDHQPGTVMDITKLGYTIGDRILRPAEV	TVMDITKLGYTIGDRILRPAEVGVAKAP__	K	L	G	D	R	I	0	1	0	1	0	0	0	2	0	1	1	0	0	0	0	0	1	0	1	0	0	0	8	0	893.461	R7QJT3	R7QJT3	214	221	yes	yes	2	0.011579	75.109	By MS/MS	1	140340			348	187
SPAPGEPSFIDLYDIVQQK	IYSTIVSPMVGTFYRSPAPGEPSFIDLYDI	GEPSFIDLYDIVQQKQTVCIIEAMKLMNEI	R	S	P	Q	K	Q	1	0	0	2	0	2	1	1	0	2	1	1	0	1	3	2	0	0	1	1	0	0	19	0	2103.05	M5DDF5	M5DDF5	92	110	yes	yes	3	0.0027109	32.091	By MS/MS	1	139230			532	60
AEFDIENDFTPEQLAEVR	TVADMIKGKTPEQIRAEFDIENDFTPEQLA	DIENDFTPEQLAEVRRDNAWCSDDR_____	R	A	E	V	R	R	2	1	1	2	0	1	4	0	0	1	1	0	0	2	1	0	1	0	0	1	0	0	18	0	2121.99	R7QD44	R7QD44	137	154	yes	yes	2	1.4921e-06	52.555	By MS/MS	1	137170			21	143
AAVMQFQR	NMYRRAVGMYGPKTKAAVMQFQREHGLSDV	MYGPKTKAAVMQFQREHGLSDVVESGVYDA	K	A	A	Q	R	E	2	1	0	0	0	2	0	0	0	0	0	0	1	1	0	0	0	0	0	1	0	0	8	0	949.48	R7QME1	R7QME1	436	443	yes	yes	2	0.0094947	70.268	By matching	1	134960			8	195
LGVQLTTVAMDATR	AMAGKDCVAIASDHRLGVQLTTVAMDATRI	RLGVQLTTVAMDATRIFPMHDKLYLGLTGL	R	L	G	T	R	I	2	1	0	1	0	1	0	1	0	0	2	0	1	0	0	0	3	0	0	2	0	0	14	0	1474.78	R7QTK3	R7QTK3	28	41	yes	yes	2	0.0036445	43.084	By MS/MS	1	133200			345	238
YYGGNEFIDMSER	SVMTNKYSEGYPGARYYGGNEFIDMSERLC	ARYYGGNEFIDMSERLCQQRALEAFNVSPD	R	Y	Y	E	R	L	0	1	1	1	0	0	2	2	0	1	0	0	1	1	0	1	0	0	2	0	0	0	13	0	1579.66	R7QGY1	R7QGY1	89	101	yes	yes	2	0.00020764	61.353	By MS/MS	1	132800			725	167
GDTGPVTIGER	ELHASSSVWYGAVIRGDTGPVTIGERAAVQ	AVIRGDTGPVTIGERAAVQDRAVIHAPSRV	R	G	D	E	R	A	0	1	0	1	0	0	1	3	0	1	0	0	0	0	1	0	2	0	0	1	0	0	11	0	1100.55	R7Q685	R7Q685	84	94	yes	yes	2	0.015968	53.327	By matching	1	132430			189	107
VGASIVQAAITSPLR	LIPDFATTLEEEDEKVGASIVQAAITSPLR	VGASIVQAAITSPLRQICFNAGIAGEIVLE	K	V	G	L	R	Q	3	1	0	0	0	1	0	1	0	2	1	0	0	0	1	2	1	0	0	2	0	0	15	0	1481.86	R7QIU3	R7QIU3	479	493	yes	yes	2	0.0022096	45.915	By MS/MS	1	132080			633	178
VLENLAVNVSSIR	LLMGLVREGEGVAARVLENLAVNVSSIRTE	ARVLENLAVNVSSIRTEVIQMLGDNAEASA	R	V	L	I	R	T	1	1	2	0	0	0	1	0	0	1	2	0	0	0	0	2	0	0	0	3	0	0	13	0	1412.8	M5DDC7	M5DDC7	123	135	yes	yes	2	0.0047721	50.284	By MS/MS	1	131820			653	57
ISSFVGALAITDLVK	VLKENASEQKGENARISSFVGALAITDLVK	ISSFVGALAITDLVKTTLGPKGMDKILQSA	R	I	S	V	K	T	2	0	0	1	0	0	0	1	0	2	2	1	0	1	0	2	1	0	0	2	0	0	15	0	1532.88	R7QBC2	R7QBC2	31	45	yes	yes	2	0.028614	33.409	By matching	1	131590			290	129
DVDFTNAIADR	DAQLSKSYAPNAKFRDVDFTNAIADRVTFD	AKFRDVDFTNAIADRVTFDGADLTNGIFAN	R	D	V	D	R	V	2	1	1	3	0	0	0	0	0	1	0	0	0	1	0	0	1	0	0	1	0	0	11	0	1235.58	R7QT19	R7QT19	150	160	yes	yes	2	0.0022823	95.573	By MS/MS	1	130230			111	236
LVLEVAQHLGENTVR	PLILNALEVQDHDIRLVLEVAQHLGENTVR	LVLEVAQHLGENTVRTIAMDATEGLVRGQG	R	L	V	V	R	T	1	1	1	0	0	1	2	1	1	0	3	0	0	0	0	0	1	0	0	3	0	0	15	0	1676.92	R7QQ45	R7QQ45	101	115	yes	yes	3	0.016789	27.969	By MS/MS	1	129850			385	217
TKFETEQALR	LLQIDNARLAADDFRTKFETEQALRLSVEA	ADDFRTKFETEQALRLSVEADINGLRRVLD	R	T	K	L	R	L	1	1	0	0	0	1	2	0	0	0	1	1	0	1	0	0	2	0	0	0	0	0	10	1	1221.64	CON__Q04695	CON__Q04695	171	180	no	no	2;3	2.938e-26	136.48	By matching	1	128820		+	583	26
DDNPNLPR	AKQEPERNECFLQHKDDNPNLPRLVRPEVD	ECFLQHKDDNPNLPRLVRPEVDVMCTAFHD	K	D	D	P	R	L	0	1	2	2	0	0	0	0	0	0	1	0	0	0	2	0	0	0	0	0	0	0	8	0	939.441	CON__P02768-1	CON__P02768-1	131	138	yes	yes	2	0.011759	77.674	By matching	1	126510		+	83	10
AYDFVSQELR	WTSAFGIVGLALNLRAYDFVSQELRAAEDP	ALNLRAYDFVSQELRAAEDPEFETFYTKNI	R	A	Y	L	R	A	1	1	0	1	0	1	1	0	0	0	1	0	0	1	0	1	0	0	1	1	0	0	10	0	1226.59	Q52W50;M5DDD2	Q52W50	230	239	yes	no	2	0.033848	50.878	By MS/MS	1	125980			77	58
VIMLAQEEAR	______________________________	EKAIKVIMLAQEEARRLGHNFVGTEQILLG	K	V	I	A	R	R	2	1	0	0	0	1	2	0	0	1	1	0	1	0	0	0	0	0	0	1	0	0	10	0	1158.61	M5DDC7	M5DDC7	12	21	yes	yes	2	0.037005	41.448	By MS/MS	1	125310			644	57
VGVFLNPLVGQLK	YGAESLLRAVGDEKKVGVFLNPLVGQLKGD	KKVGVFLNPLVGQLKGDDVPAKTRMQTYAR	K	V	G	L	K	G	0	0	1	0	0	1	0	2	0	0	3	1	0	1	1	0	0	0	0	3	0	0	13	0	1382.83	R7QGV7	R7QGV7	225	237	yes	yes	2	0.00046016	57.598	By MS/MS	1	124870			640	165
VIAVGPGAR	VLLPESALSKLNEGKVIAVGPGARTSDGSV	KLNEGKVIAVGPGARTSDGSVISPSVKEGD	K	V	I	A	R	T	2	1	0	0	0	0	0	2	0	1	0	0	0	0	1	0	0	0	0	2	0	0	9	0	838.502	R7QLW7	R7QLW7	46	54	yes	yes	2	0.010599	75.311	By MS/MS	1	124120			642	193
GSGGGSSGGSIGGRGSSSGGVK	RGGSGGGGGGSSGGRGSGGGSSGGSIGGRG	GGSIGGRGSSSGGVKSSGGSSSVRFVSTTY	R	G	S	V	K	S	0	1	0	0	0	0	0	11	0	1	0	1	0	0	0	7	0	0	0	1	0	0	22	1	1750.82	CON__P04264	CON__P04264	603	624	yes	yes	3	0.0016747	29.444	By MS/MS	2	120610		+	229	13
EALLSNPMLK	LQDYLNDPEKQKQSREALLSNPMLKGLLDS	QKQSREALLSNPMLKGLLDSDPEFAKVVND	R	E	A	L	K	G	1	0	1	0	0	0	1	0	0	0	3	1	1	0	1	1	0	0	0	0	0	0	10	0	1114.61	R7Q8I5	R7Q8I5	236	245	yes	yes	2	0.0091176	58.981	By MS/MS	1	118880			125	113
DVSGFSNVQSVK	HAPDGPGVSVEDILRDVSGFSNVQSVKEVM	ILRDVSGFSNVQSVKEVMEHLASDGHVFTT	R	D	V	V	K	E	0	0	1	1	0	1	0	1	0	0	0	1	0	1	0	3	0	0	0	3	0	0	12	0	1265.63	R7QH21	R7QH21	140	151	yes	yes	2	0.0082649	51.092	By MS/MS	1	118420			115	168
ATYTLTGIEGPLK	GEVKKAFVDTKLMTRATYTLTGIEGPLKVG	TRATYTLTGIEGPLKVGNNEVVFEEKDGID	R	A	T	L	K	V	1	0	0	0	0	0	1	2	0	1	2	1	0	0	1	0	3	0	1	0	0	0	13	0	1362.74	R7Q5Y6	R7Q5Y6	69	81	yes	yes	2	0.0010185	82.261	By MS/MS	1	117020			72	105
VQLEGLVVMK	MDSATEVLDQPQIERVQLEGLVVMKVIKHC	PQIERVQLEGLVVMKVIKHCQENFPMTVMG	R	V	Q	M	K	V	0	0	0	0	0	1	1	1	0	0	2	1	1	0	0	0	0	0	0	3	0	0	10	0	1114.64	R7QIM6	R7QIM6	16	25	yes	yes	2	0.0084985	60.59	By matching	1	117000			668	176
GFGFVTFNSADQAAEAR	VEAKVIIDRYSGRSRGFGFVTFNSADQAAE	GFVTFNSADQAAEARDSMNGAEVDGRAVRV	R	G	F	A	R	D	4	1	1	1	0	1	1	2	0	0	0	0	0	3	0	1	1	0	0	1	0	0	17	0	1786.83	R7QRX6	R7QRX6	107	123	yes	yes	2	4.9973e-22	120.53	By MS/MS	1	116970			192	229
NAGVEGSVVVER	IVRKALRVPCFSIARNAGVEGSVVVERLLN	IARNAGVEGSVVVERLLNHTGPSPLGYNAQ	R	N	A	E	R	L	1	1	1	0	0	0	2	2	0	0	0	0	0	0	0	1	0	0	0	4	0	0	12	0	1214.63	R7QDJ8	R7QDJ8	479	490	yes	yes	2	0.011023	49.35	By MS/MS	1	116310			414	145
NKLAELEEALQK	ADAEQRGELALKDARNKLAELEEALQKAKQ	DARNKLAELEEALQKAKQDMARLLREYQEL	R	N	K	Q	K	A	2	0	1	0	0	1	3	0	0	0	3	2	0	0	0	0	0	0	0	0	0	0	12	1	1384.76	CON__P13647	CON__P13647	430	441	yes	yes	3	0.0035636	53.967	By MS/MS	1	116300		+	424	19
MTDLGIAER	TFICSDLGMSLEEVKMTDLGIAERIVVGKE	SLEEVKMTDLGIAERIVVGKESTTIVSTGE	K	M	T	E	R	I	1	1	0	1	0	0	1	1	0	1	1	0	1	0	0	0	1	0	0	0	0	0	9	0	1004.5	R7QIU3	R7QIU3	353	361	yes	yes	2	0.033843	44.349	By matching	1	112800			412	178
LAVIGSGVIGMEMAQAMQRLGSSVTVFGRSGK	MTNESFFNMTELPQRLAVIGSGVIGMEMAQ	QRLGSSVTVFGRSGKVLPKEDADLSEIIKK	R	L	A	G	K	V	3	2	0	0	0	2	1	6	0	2	2	1	3	1	0	4	1	0	0	4	0	0	32	2	3236.68	R7QS79	R7QS79	407	438	yes	yes	6	0.033872	4.8088	By MS/MS	1	112040			320	230
SFISGGY	SELVAAHRRNAEHMRSFISGGY________	RRNAEHMRSFISGGY_______________	R	S	F	G	Y	-	0	0	0	0	0	0	0	2	0	1	0	0	0	1	0	2	0	0	1	0	0	0	7	0	729.333	R7QA65	R7QA65	355	361	yes	yes	1	9.4626e-15	83.229	By MS/MS	1	110600			487	125
DNIQGITKPAIR	GLGKGGAKRHRKVLRDNIQGITKPAIRRLA	VLRDNIQGITKPAIRRLARRGGVKRISGLI	R	D	N	I	R	R	1	1	1	1	0	1	0	1	0	3	0	1	0	0	1	0	1	0	0	0	0	0	12	1	1324.75	R7QCE6;S0F310	R7QCE6	25	36	yes	no	3	0.017127	30.331	By MS/MS	1	109150			101	137
TAEEQGELAFQDAK	LSVKSHCLKLEENIKTAEEQGELAFQDAKT	KTAEEQGELAFQDAKTKLAQLEAALQQAKQ	K	T	A	A	K	T	3	0	0	1	0	2	3	1	0	0	1	1	0	1	0	0	1	0	0	0	0	0	14	0	1535.71	CON__Q6KB66-1	CON__Q6KB66-1	329	342	yes	yes	2	0.010164	39.917	By MS/MS	1	108140		+	562	34
NASDMLQTLTLSYNR	SEQAARMSAMDSASRNASDMLQTLTLSYNR	NASDMLQTLTLSYNRQRQAAITQELSEITS	R	N	A	N	R	Q	1	1	2	1	0	1	0	0	0	0	3	0	1	0	0	2	2	0	1	0	0	0	15	0	1725.84	R7QM25	R7QM25	225	239	yes	yes	2	0.001899	42.556	By MS/MS	1	98479			416	194
YEELQTLAGK	ANCSRAEAESMYQIKYEELQTLAGKYGDDL	MYQIKYEELQTLAGKYGDDLSRTKTEISEM	K	Y	E	G	K	Y	1	0	0	0	0	1	2	1	0	0	2	1	0	0	0	0	1	0	1	0	0	0	10	0	1150.59	CON__Q9H552	CON__Q9H552	302	311	yes	yes	2	8.5207e-61	155.84	By matching	1	95888		+	699	42
GSSSGGGYSSGSSSYGSGGRQSGSR	SNVASKAAFGGSGGRGSSSGGGYSSGSSSY	GSSSYGSGGRQSGSRGGSGGGGSISGGGYG	R	G	S	S	R	G	0	2	0	0	0	1	0	9	0	0	0	0	0	0	0	11	0	0	2	0	0	0	25	1	2254.94	CON__P35908v2;CON__P35908	CON__P35908v2	525	549	yes	no	3	0.0023367	25.021	By matching	1	95754		+	237	23
NKLEGLEDALQK	ADAEQRGEMALKDAKNKLEGLEDALQKAKQ	DAKNKLEGLEDALQKAKQDLARLLKEYQEL	K	N	K	Q	K	A	1	0	1	1	0	1	2	1	0	0	3	2	0	0	0	0	0	0	0	0	0	0	12	1	1356.72	CON__P02538;CON__P04259;CON__P48668	CON__P02538	425	436	no	no	2;3	1.2941e-12	89.301	By MS/MS	1	95241		+	425	8;24;12
VVILGQGPNR	VSLDSETPPPTGKKKVVILGQGPNRIGQGI	TGKKKVVILGQGPNRIGQGIEFDYCCVHAC	K	V	V	N	R	I	0	1	1	0	0	1	0	2	0	1	1	0	0	0	1	0	0	0	0	2	0	0	10	0	1051.61	R7Q0H8	R7Q0H8	598	607	yes	yes	2	4.6497e-05	88.942	By MS/MS	1	94455			685	81
LAQLEAALQQAK	AEEQGELAFQDAKTKLAQLEAALQQAKQDM	KTKLAQLEAALQQAKQDMARQLRKYQELMN	K	L	A	A	K	Q	4	0	0	0	0	3	1	0	0	0	3	1	0	0	0	0	0	0	0	0	0	0	12	0	1282.72	CON__Q6KB66-1	CON__Q6KB66-1	345	356	yes	yes	2	0.00071193	63.283	By MS/MS	1	92158		+	312	34
MRRAAYAAGMMIR	______________________________	______________________________	-	M	R	I	R	E	4	3	0	0	0	0	0	1	0	1	0	0	3	0	0	0	0	0	1	0	0	0	13	2	1496.75	R7Q685	R7Q685	1	13	yes	yes	2	0.027763	36.334	By MS/MS	1	90061			409	107
SIQILEDIIQNELK	DTYNSLNVPLAPTVRSIQILEDIIQNELKF	RSIQILEDIIQNELKFIDTSDRFIISEPFQ	R	S	I	L	K	F	0	0	1	1	0	2	2	0	0	4	2	1	0	0	0	1	0	0	0	0	0	0	14	0	1654.91	M5DDJ8	M5DDJ8	130	143	yes	yes	2	0.026918	34.378	By MS/MS	1	88625			504	68
FTQANAEVSALLGR	EEGQDVLLFVDNIFRFTQANAEVSALLGRI	RFTQANAEVSALLGRIPSAVGYQPTLATDL	R	F	T	G	R	I	3	1	1	0	0	1	1	1	0	0	2	0	0	1	0	1	1	0	0	1	0	0	14	0	1475.77	R7QQ45	R7QQ45	317	330	yes	yes	2	0.013338	32.498	By MS/MS	1	88198			176	217
EYQELMNVK	DALQKAKQDLARLLKEYQELMNVKLALDVE	LARLLKEYQELMNVKLALDVEIATYRKLLE	K	E	Y	V	K	L	0	0	1	0	0	1	2	0	0	0	1	1	1	0	0	0	0	0	1	1	0	0	9	0	1152.55	CON__P02538;CON__P04259;CON__P05787;CON__H-INV:HIT000292931;CON__P48668;CON__Q8BGZ7	CON__P02538	447	455	no	no	2	0.011757	63.48	By matching	1	88149		+	147	8;24;12;39;14
ADVAVFSNAK	LDANFAGEVEEAFAKADVAVFSNAKNHRYD	EAFAKADVAVFSNAKNHRYDSDVPILIPPV	K	A	D	A	K	N	3	0	1	1	0	0	0	0	0	0	0	1	0	1	0	1	0	0	0	2	0	0	10	0	1020.52	R7QH95	R7QH95	109	118	yes	yes	2	0.024302	55.064	By matching	1	88056			14	171
MAGVLIQR	QVASMQTLSGTGACRMAGVLIQRFLPALDD	SGTGACRMAGVLIQRFLPALDDGPRDESPL	R	M	A	Q	R	F	1	1	0	0	0	1	0	1	0	1	1	0	1	0	0	0	0	0	0	1	0	0	8	0	886.506	R7QH94;A0A097IUZ9	R7QH94	142	149	yes	no	2	0.010147	69.432	By MS/MS	1	84428			393	1
YVDIAIPANNK	NIPTIAFCDTDSPLRYVDIAIPANNKAKHS	SPLRYVDIAIPANNKAKHSVALLWWLLARE	R	Y	V	N	K	A	2	0	2	1	0	0	0	0	0	2	0	1	0	0	1	0	0	0	1	1	0	0	11	0	1216.65	R7QTX2	R7QTX2	155	165	yes	yes	2	0.0078207	59.8	By MS/MS	1	83805			722	240
GGGGGGFRGFSSGSAVVSGGSR	______________________________	RGFSSGSAVVSGGSRRSTSSFSCLSRHGGG	R	G	G	S	R	R	1	2	0	0	0	0	0	10	0	0	0	0	0	2	0	5	0	0	0	2	0	0	22	1	1898.9	CON__P35908v2;CON__P35908	CON__P35908v2	13	34	yes	no	3	0.00061357	28.202	By matching	1	83758		+	200	23
LGDVVPNFEANTTHGK	AYSKLYFPSTDGLLRLGDVVPNFEANTTHG	GDVVPNFEANTTHGKIVFHDWLDGKWAILF	R	L	G	G	K	I	1	0	2	1	0	0	1	2	1	0	1	1	0	1	1	0	2	0	0	2	0	0	16	0	1697.84	R7Q3N0	R7Q3N0	27	42	yes	yes	3	0.03599	16.88	By MS/MS	1	82443			336	90
MQAPVLVLNQNAK	______________________________	______________________________	-	M	Q	A	K	R	2	0	2	0	0	2	0	0	0	0	2	1	1	0	1	0	0	0	0	2	0	0	13	0	1424.78	R7Q4R4	R7Q4R4	1	13	yes	yes	2	4.7621e-05	63.159	By MS/MS	1	82251			407	96
FQELQLAAGR	ALKSKAEAEALYQTKFQELQLAAGRHGDDL	LYQTKFQELQLAAGRHGDDLKNTKNEITEL	K	F	Q	G	R	H	2	1	0	0	0	2	1	1	0	0	2	0	0	1	0	0	0	0	0	0	0	0	10	0	1131.6	CON__Q32MB2;CON__Q9R0H5	CON__Q9R0H5	328	337	no	no	2	0.0011182	105.4	By matching	1	81155		+	168	27;43
LDQLVYIPLPDEESR	NRPDILDPAIMRPGRLDQLVYIPLPDEESR	LDQLVYIPLPDEESRVQIFKAALKKSPIAE	R	L	D	S	R	V	0	1	0	2	0	1	2	0	0	1	3	0	0	0	2	1	0	0	1	1	0	0	15	0	1785.91	R7QAA8	R7QAA8	651	665	yes	yes	2	0.0029623	44.188	By MS/MS	1	80283			323	126
IGQVHADNITFR	ETERRLNIGIIGAGRIGQVHADNITFRLRN	AGRIGQVHADNITFRLRNANLVGVSSGSRK	R	I	G	F	R	L	1	1	1	1	0	1	0	1	1	2	0	0	0	1	0	0	1	0	0	1	0	0	12	0	1369.71	R7QC41	R7QC41	33	44	yes	yes	3	0.010663	38.634	By MS/MS	1	79049			267	134
VGLTALTMAEYFR	LVYGQMNEPPGARMRVGLTALTMAEYFRDI	MRVGLTALTMAEYFRDINKQDVLLFIDNIF	R	V	G	F	R	D	2	1	0	0	0	0	1	1	0	0	2	0	1	1	0	0	2	0	1	1	0	0	13	0	1470.75	M5DES8	M5DES8	230	242	yes	yes	2	4.4986e-08	65.347	By matching	1	77153			638	74
SGGGFSSGSAGIINYQRR	______________________________	GFSSGSAGIINYQRRTTSSSTRRSGGGGGR	R	S	G	R	R	T	1	2	1	0	0	1	0	5	0	2	0	0	0	1	0	4	0	0	1	0	0	0	18	1	1812.89	CON__P04264	CON__P04264	13	30	yes	yes	3	7.267e-07	66.965	By MS/MS	2	74044		+	496	13
AEAESWYQTK	AEVKAQYEEIAQRSRAEAESWYQTKYEELQ	AQRSRAEAESWYQTKYEELQVTAGRHGDDL	R	A	E	T	K	Y	2	0	0	0	0	1	2	0	0	0	0	1	0	0	0	1	1	1	1	0	0	0	10	0	1211.55	CON__P02538;CON__P04259;CON__P48668;CON__Q8VED5;CON__Q8BGZ7	CON__P02538	350	359	no	no	2	0.020921	56.563	By matching	1	69604		+	19	8;24;12;39;40
LLEGEDAHLSSQQASGQSYSSR	DVKTRLEQEIATYRRLLEGEDAHLSSQQAS	HLSSQQASGQSYSSREVFTSSSSSSSRQTR	R	L	L	S	R	E	2	1	0	1	0	3	2	2	1	0	3	0	0	0	0	6	0	0	1	0	0	0	22	0	2349.08	CON__P08779	CON__P08779	420	441	yes	yes	3	1.263e-14	53.553	By matching	1	65441		+	356	15
LKYENELALR	ILEIDNARLAVDDFRLKYENELALRQSVEA	VDDFRLKYENELALRQSVEADINGLRRVLD	R	L	K	L	R	Q	1	1	1	0	0	0	2	0	0	0	3	1	0	0	0	0	0	0	1	0	0	0	10	1	1247.69	CON__P13646-1	CON__P13646-1	192	201	no	no	3	0.0037729	73.985	By matching	1	63570		+	353	18
TLYGFGN	VVSMDVVYALKRQGRTLYGFGN________	YALKRQGRTLYGFGN_______________	R	T	L	G	N	-	0	0	1	0	0	0	0	2	0	0	1	0	0	1	0	0	1	0	1	0	0	0	7	0	770.36	R7QCE6	R7QCE6	97	103	yes	yes	1	0.033153	36.587	By matching	1	61321			595	137
SKPAVVIDNGSGR	______________________________	______________________________	M	S	K	G	R	C	1	1	1	1	0	0	0	2	0	1	0	1	0	0	1	2	0	0	0	2	0	0	13	1	1298.69	P53499;R7QI61;R7QEX9	P53499	2	14	yes	no	2	0.0044933	69.01	By matching	1	56908			513	78
KQISNLQQSISDAEQR	NRVIQRLRSEIDNVKKQISNLQQSISDAEQ	QISNLQQSISDAEQRGENALKDAKNKLNDL	K	K	Q	Q	R	G	1	1	1	1	0	4	1	0	0	2	1	1	0	0	0	3	0	0	0	0	0	0	16	1	1843.94	CON__P04264	CON__P04264	417	432	yes	yes	3	0.002995	30.543	By matching	1	53277		+	300	13
KLLEGEECR	MNVKLALDVEIATYRKLLEGEECRMSGDLS	EIATYRKLLEGEECRMSGDLSSNVTVSVTS	R	K	L	C	R	M	0	1	0	0	1	0	3	1	0	0	2	1	0	0	0	0	0	0	0	0	0	0	9	1	1132.55	CON__P35908v2;CON__P35908;CON__Q01546;CON__Q3TTY5;CON__P02538;CON__P04259;CON__P13647;CON__P48668;CON__Q5XQN5;CON__Q922U2;CON__Q32MB2;CON__Q8BGZ7	CON__P35908v2	482	490	no	no	2	0.014243	40.002	By MS/MS	1	53130		+	298	23;8;24;12;19;33;41;25;39;29;27
GLLDSDPEFAK	QKQSREALLSNPMLKGLLDSDPEFAKVVND	PMLKGLLDSDPEFAKVVNDPDKWQQSMQAA	K	G	L	A	K	V	1	0	0	2	0	0	1	1	0	0	2	1	0	1	1	1	0	0	0	0	0	0	11	0	1190.58	R7Q8I5	R7Q8I5	246	256	yes	yes	2	0.0040424	66.621	By matching	1	47154			219	113
GFSTASATTPTAGRSR	MSRQSTITFHSGSRRGFSTASATTPTAGRS	FSTASATTPTAGRSRFSSVSVARSSGNSGG	R	G	F	S	R	F	3	2	0	0	0	0	0	2	0	0	0	0	0	1	1	3	4	0	0	0	0	0	16	1	1566.78	CON__Q8BGZ7	CON__Q8BGZ7	16	31	yes	yes	3	0.03843	17.917	By MS/MS	1	40103		+	197	39
EAEDYADEDAAVSAK	NSGRLSEEEIERMVREAEDYADEDAAVSAK	EAEDYADEDAAVSAKVDAKHDLESYIASLR	R	E	A	A	K	V	5	0	0	3	0	0	3	0	0	0	0	1	0	0	0	1	0	0	1	1	0	0	15	0	1582.66	R7Q943	R7Q943	549	563	yes	yes	2	0.0012124	48.741	By matching	1	39640			123	116
YGVSGGGFSSASNR	GFSGGSGFGSISGARYGVSGGGFSSASNRG	RYGVSGGGFSSASNRGGSIKFSQSSQSSQR	R	Y	G	N	R	G	1	1	1	0	0	0	0	4	0	0	0	0	0	1	0	4	0	0	1	1	0	0	14	0	1344.61	CON__P12035	CON__P12035	598	611	yes	yes	2	3.7038e-05	57.836	By matching	1	36884		+	710	16
																															12.117		1311.25
[truncated: 6 more columns]
